# Supplementary material for: Phylogenetic and comparative gene expression analysis of barley (Hordeum vulgare) WRKY transcription factor family reveals putatively retained functions between monocots and dicots
Source: BMC Genomics. 2008 Apr 28;9:194. doi: 10.1186/1471-2164-9-194 (PMC2390551; doi:10.1186/1471-2164-9-194)
Supplement: Additional File 3 — Normalized signal intensities of HvWRKY genes, AtWRKY genes and a set of 101 randomly chosen gene pairs. The table contains all essential data for the comparative gene expression analysis for barley and Arabidopsis WRKY genes as well as control gene pairs on the extracted subsets of the microarray expression datasets of homologous organs by Druka et al. [36] and Schmid et al. [37]. [file 1471-2164-9-194-S3.xls]

## Sheet: 1a_23 HvWRKYprobesets
Supplementary table 1a. Expression profiles of 23 probesets representing 20 HvWRKY genes.
Normalized signal intensities in 10 different developmental stages of barley are displayed.
HvWRKY	Barley1 Probeset	Condition	Normalized
			intensity
HvWRKY1	Contig4386	Tissue Coleoptile , Genotype MX	0.353
		Tissue Mesocotyl , Genotype MX	1.233
		Tissue Radicule , Genotype MX	1.581
		Tissue Leaf , Genotype MX	2.033
		Tissue Root , Genotype MX	0.752
		Tissue Inflorescence , Genotype MX	0.311
		Tissue Anthers , Genotype MX	5.383
		Tissue Caryopsis 5 DAP , Genotype MX	1.099
		Tissue Caryopsis 10 DAP , Genotype MX	0.231
		Tissue Caryopsis 16 DAP , Genotype MX	0.388
HvWRKY2	HB25K10R_AT	Tissue Coleoptile , Genotype MX	0.948
		Tissue Mesocotyl , Genotype MX	0.914
		Tissue Radicule , Genotype MX	1.099
		Tissue Leaf , Genotype MX	1.266
		Tissue Root , Genotype MX	1.145
		Tissue Inflorescence , Genotype MX	0.804
		Tissue Anthers , Genotype MX	3.451
		Tissue Caryopsis 5 DAP , Genotype MX	0.87
		Tissue Caryopsis 10 DAP , Genotype MX	0.812
		Tissue Caryopsis 16 DAP , Genotype MX	1.14
HvWRKY2	Contig4387_AT	Tissue Coleoptile , Genotype MX	0.886
		Tissue Mesocotyl , Genotype MX	0.981
		Tissue Radicule , Genotype MX	0.963
		Tissue Leaf , Genotype MX	1.172
		Tissue Root , Genotype MX	0.967
		Tissue IInflorescence , Genotype MX	0.848
		Tissue Anthers , Genotype MX	1.814
		Tissue Caryopsis 5 DAP , Genotype MX	0.956
		Tissue Caryopsis 10 DAP , Genotype MX	0.757
		Tissue Caryopsis 16 DAP , Genotype MX	1.197
HvWRKY2	HB25K10R_S_AT	Tissue Coleoptile , Genotype MX	1.015
		Tissue Mesocotyl , Genotype MX	0.961
		Tissue Radicule , Genotype MX	1.188
		Tissue Leaf , Genotype MX	1.201
		Tissue Root , Genotype MX	1.052
		Tissue IInflorescence , Genotype MX	0.756
		Tissue Anthers , Genotype MX	1.511
		Tissue Caryopsis 5 DAP , Genotype MX	0.768
		Tissue Caryopsis 10 DAP , Genotype MX	0.809
		Tissue Caryopsis 16 DAP , Genotype MX	1.107
HvWRKY3	EBRO02_SQ004_H10_AT	Tissue Coleoptile , Genotype MX	1.017
		Tissue Mesocotyl , Genotype MX	0.944
		Tissue Radicule , Genotype MX	0.995
		Tissue Leaf , Genotype MX	1.748
		Tissue Root , Genotype MX	0.913
		Tissue Inflorescence , Genotype MX	0.889
		Tissue Anthers , Genotype MX	2.406
		Tissue Caryopsis 5 DAP , Genotype MX	1.226
		Tissue Caryopsis 10 DAP , Genotype MX	0.921
		Tissue Caryopsis 16 DAP , Genotype MX	1.331
HvWRKY4	CONTIG20450_AT	Tissue Coleoptile , Genotype MX	0.912
		Tissue Mesocotyl , Genotype MX	1.278
		Tissue Radicule , Genotype MX	1.284
		Tissue Leaf , Genotype MX	1.262
		Tissue Root , Genotype MX	1.23
		Tissue Inflorescence , Genotype MX	0.822
		Tissue Anthers , Genotype MX	1.143
		Tissue Caryopsis 5 DAP , Genotype MX	0.874
		Tissue Caryopsis 10 DAP , Genotype MX	0.817
		Tissue Caryopsis 16 DAP , Genotype MX	1.004
HvWRKY5	CONTIG18462	Tissue Coleoptile , Genotype MX	1.324
		Tissue Mesocotyl , Genotype MX	1.367
		Tissue Radicule , Genotype MX	1.006
		Tissue Leaf , Genotype MX	4.397
		Tissue Root , Genotype MX	0.994
		Tissue Inflorescence , Genotype MX	0.892
		Tissue Anthers , Genotype MX	1.51
		Tissue Caryopsis 5 DAP , Genotype MX	0.816
		Tissue Caryopsis 10 DAP , Genotype MX	0.86
		Tissue Caryopsis 16 DAP , Genotype MX	1.076
HvWRKY6	CONTIG14308_AT	Tissue Coleoptile , Genotype MX	0.9
		Tissue Mesocotyl , Genotype MX	0.479
		Tissue Radicule , Genotype MX	0.465
		Tissue Leaf , Genotype MX	1.139
		Tissue Root , Genotype MX	0.92
		Tissue Inflorescence , Genotype MX	2.803
		Tissue Anthers , Genotype MX	0.235
		Tissue Caryopsis 5 DAP , Genotype MX	1.081
		Tissue Caryopsis 10 DAP , Genotype MX	1.103
		Tissue Caryopsis 16 DAP , Genotype MX	1.022
HvWRKY7	CONTIG7798_AT	Tissue Coleoptile , Genotype MX	0.612
		Tissue Mesocotyl , Genotype MX	1.446
		Tissue Radicule , Genotype MX	1.057
		Tissue Leaf , Genotype MX	1.023
		Tissue Root , Genotype MX	2.025
		Tissue Inflorescence , Genotype MX	0.93
		Tissue Anthers , Genotype MX	0.88
		Tissue Caryopsis 5 DAP , Genotype MX	0.452
		Tissue Caryopsis 10 DAP , Genotype MX	0.509
		Tissue Caryopsis 16 DAP , Genotype MX	0.716
HvWRKY8	Contig23011_AT	Tissue Coleoptile , Genotype MX	1.271
		Tissue Mesocotyl , Genotype MX	1.029
		Tissue Radicule , Genotype MX	1.123
		Tissue Leaf , Genotype MX	0.961
		Tissue Root , Genotype MX	1.069
		Tissue Inflorescence , Genotype MX	1.612
		Tissue Anthers , Genotype MX	0.992
		Tissue Caryopsis 5 DAP , Genotype MX	1.669
		Tissue Caryopsis 10 DAP , Genotype MX	0.906
		Tissue Caryopsis 16 DAP , Genotype MX	0.87
HvWRKY9	CONTIG22226_AT	Tissue Coleoptile , Genotype MX	1.123
		Tissue Mesocotyl , Genotype MX	0.968
		Tissue Radicule , Genotype MX	0.85
		Tissue Leaf , Genotype MX	0.387
		Tissue Root , Genotype MX	0.863
		Tissue Inflorescence , Genotype MX	1.484
		Tissue Anthers , Genotype MX	1.319
		Tissue Caryopsis 5 DAP , Genotype MX	0.789
		Tissue Caryopsis 10 DAP , Genotype MX	1.686
		Tissue Caryopsis 16 DAP , Genotype MX	1.613
HvWRKY9	CONTIG22226_AT	Tissue Coleoptile , Genotype MX	1.123
		Tissue Mesocotyl , Genotype MX	0.968
		Tissue Radicule , Genotype MX	0.85
		Tissue Leaf , Genotype MX	0.387
		Tissue Root , Genotype MX	0.863
		Tissue Inflorescence , Genotype MX	1.484
		Tissue Anthers , Genotype MX	1.319
		Tissue Caryopsis 5 DAP , Genotype MX	0.789
		Tissue Caryopsis 10 DAP , Genotype MX	1.686
		Tissue Caryopsis 16 DAP , Genotype MX	1.613
HvWRKY10	Contig16040	Tissue Coleoptile , Genotype MX	0.57
		Tissue Mesocotyl , Genotype MX	0.996
		Tissue Radicule , Genotype MX	0.289
		Tissue Leaf , Genotype MX	1.68
		Tissue Root , Genotype MX	0.979
		Tissue Inflorescence , Genotype MX	0.752
		Tissue Anthers , Genotype MX	0.28
		Tissue Caryopsis 5 DAP , Genotype MX	0.377
		Tissue Caryopsis 10 DAP , Genotype MX	1.188
		Tissue Caryopsis 16 DAP , Genotype MX	2.223
HvWRKY13	CONTIG13268_AT	Tissue Coleoptile , Genotype MX	0.783
		Tissue Mesocotyl , Genotype MX	1.069
		Tissue Radicule , Genotype MX	3.076
		Tissue Leaf , Genotype MX	2.252
		Tissue Root , Genotype MX	5.345
		Tissue Inflorescence , Genotype MX	0.629
		Tissue Anthers , Genotype MX	1.191
		Tissue Caryopsis 5 DAP , Genotype MX	0.631
		Tissue Caryopsis 10 DAP , Genotype MX	19.11
		Tissue Caryopsis 16 DAP , Genotype MX	20.98
HvWRKY20	CONTIG10168_AT	Tissue Coleoptile , Genotype MX	1.058
		Tissue Mesocotyl , Genotype MX	1.347
		Tissue Radicule , Genotype MX	1.004
		Tissue Leaf , Genotype MX	1.621
		Tissue Root , Genotype MX	0.959
		Tissue Inflorescence , Genotype MX	0.921
		Tissue Anthers , Genotype MX	1.287
		Tissue Caryopsis 5 DAP , Genotype MX	0.912
		Tissue Caryopsis 10 DAP , Genotype MX	0.9
		Tissue Caryopsis 16 DAP , Genotype MX	1.002
HvWRKY23	CONTIG21110_AT	Tissue Coleoptile , Genotype MX	0.633
		Tissue Mesocotyl , Genotype MX	1.345
		Tissue Radicule , Genotype MX	0.914
		Tissue Leaf , Genotype MX	2.569
		Tissue Root , Genotype MX	1.257
		Tissue Inflorescence , Genotype MX	0.556
		Tissue Anthers , Genotype MX	0.6
		Tissue Caryopsis 5 DAP , Genotype MX	0.947
		Tissue Caryopsis 10 DAP , Genotype MX	1.244
		Tissue Caryopsis 16 DAP , Genotype MX	1.259
HvWRKY28	CONTIG12005_AT	Tissue Coleoptile , Genotype MX	0.267
		Tissue Mesocotyl , Genotype MX	0.534
		Tissue Radicule , Genotype MX	0.29
		Tissue Leaf , Genotype MX	4.788
		Tissue Root , Genotype MX	2.105
		Tissue Inflorescence , Genotype MX	1.122
		Tissue Anthers , Genotype MX	10.02
		Tissue Caryopsis 5 DAP , Genotype MX	3.414
		Tissue Caryopsis 10 DAP , Genotype MX	0.364
		Tissue Caryopsis 16 DAP , Genotype MX	0.527
HvWRKY28	CONTIG12005_AT	Tissue Coleoptile , Genotype MX	0.267
		Tissue Mesocotyl , Genotype MX	0.534
		Tissue Radicule , Genotype MX	0.29
		Tissue Leaf , Genotype MX	4.788
		Tissue Root , Genotype MX	2.105
		Tissue Inflorescence , Genotype MX	1.122
		Tissue Anthers , Genotype MX	10.02
		Tissue Caryopsis 5 DAP , Genotype MX	3.414
		Tissue Caryopsis 10 DAP , Genotype MX	0.364
		Tissue Caryopsis 16 DAP , Genotype MX	0.527
HvWRKY32	S0001000055P18F1_S_AT	Tissue Coleoptile , Genotype MX	0.838
		Tissue Mesocotyl , Genotype MX	1.06
		Tissue Radicule , Genotype MX	1.203
		Tissue Leaf , Genotype MX	3.653
		Tissue Root , Genotype MX	1.715
		Tissue Inflorescence , Genotype MX	0.575
		Tissue Anthers , Genotype MX	0.928
		Tissue Caryopsis 5 DAP , Genotype MX	2.491
		Tissue Caryopsis 10 DAP , Genotype MX	0.627
		Tissue Caryopsis 16 DAP , Genotype MX	0.703
HvWRKY34	CONTIG10471_AT	Tissue Coleoptile , Genotype MX	1.254
		Tissue Mesocotyl , Genotype MX	3.266
		Tissue Radicule , Genotype MX	2.844
		Tissue Leaf , Genotype MX	1.271
		Tissue Root , Genotype MX	0.955
		Tissue Inflorescence , Genotype MX	0.935
		Tissue Anthers , Genotype MX	0.435
		Tissue Caryopsis 5 DAP , Genotype MX	0.556
		Tissue Caryopsis 10 DAP , Genotype MX	0.948
		Tissue Caryopsis 16 DAP , Genotype MX	0.961
HvWRKY39	CONTIG13375_AT	Tissue Coleoptile , Genotype MX	0.598
		Tissue Mesocotyl , Genotype MX	0.982
		Tissue Radicule , Genotype MX	1.849
		Tissue Leaf , Genotype MX	0.871
		Tissue Root , Genotype MX	2.28
		Tissue Inflorescence , Genotype MX	0.581
		Tissue Anthers , Genotype MX	0.246
		Tissue Caryopsis 5 DAP , Genotype MX	0.405
		Tissue Caryopsis 10 DAP , Genotype MX	0.627
		Tissue Caryopsis 16 DAP , Genotype MX	1.232
HvWRKY41	Contig12033	Tissue Coleoptile , Genotype MX	0.417
		Tissue Mesocotyl , Genotype MX	0.936
		Tissue Radicule , Genotype MX	0.937
		Tissue Leaf , Genotype MX	2.716
		Tissue Root , Genotype MX	1.583
		Tissue Inflorescence , Genotype MX	0.982
		Tissue Anthers , Genotype MX	3.362
		Tissue Caryopsis 5 DAP , Genotype MX	1.321
		Tissue Caryopsis 10 DAP , Genotype MX	0.721
		Tissue Caryopsis 16 DAP , Genotype MX	0.573
HvWRKY41	Contig12033	Tissue Coleoptile , Genotype MX	0.417
		Tissue Mesocotyl , Genotype MX	0.936
		Tissue Radicule , Genotype MX	0.937
		Tissue Leaf , Genotype MX	2.716
		Tissue Root , Genotype MX	1.583
		Tissue Inflorescence , Genotype MX	0.982
		Tissue Anthers , Genotype MX	3.362
		Tissue Caryopsis 5 DAP , Genotype MX	1.321
		Tissue Caryopsis 10 DAP , Genotype MX	0.721
		Tissue Caryopsis 16 DAP , Genotype MX	0.573
HvWRKY42	Contig15657_AT	Tissue Coleoptile , Genotype MX	0.529
		Tissue Mesocotyl , Genotype MX	1.054
		Tissue Radicule , Genotype MX	1.17
		Tissue Leaf , Genotype MX	1.21
		Tissue Root , Genotype MX	2.124
		Tissue Inflorescence , Genotype MX	1.113
		Tissue Anthers , Genotype MX	2.99
		Tissue Caryopsis 5 DAP , Genotype MX	0.734
		Tissue Caryopsis 10 DAP , Genotype MX	1.228
		Tissue Caryopsis 16 DAP , Genotype MX	1.033
HvWRKY46	rbaal15j13	Tissue Coleoptile , Genotype MX	1.037
		Tissue Mesocotyl , Genotype MX	0.708
		Tissue Radicule , Genotype MX	0.697
		Tissue Leaf , Genotype MX	1.367
		Tissue Root , Genotype MX	0.869
		Tissue Inflorescence , Genotype MX	1.457
		Tissue Anthers , Genotype MX	0.775
		Tissue Caryopsis 5 DAP , Genotype MX	1.119
		Tissue Caryopsis 10 DAP , Genotype MX	1.128
		Tissue Caryopsis 16 DAP , Genotype MX	1.42

## Sheet: 1b_HvWRKY correl AtWRKY
Supplementary table 1b. Correlated expression of 16 HvWRKY genes* and their orthologs in Arabidopsis. Normalized signal intensities in ten corresponding
developmental stages of Arabidopsis and barley are displayed. Pearson correlation of the expression kinetics is calculated and highlighted in light blue.
The average correlation of all genes is calculated at the bottom of the table. The average correlation of best pairs is calculated to the right and highlighted green.
* Instead of using all 23 probesets representing WRKY genes on the Barley1 GeneChip, for HvWRKY2 and HvWRKY46, only one probeset was used for correlation analysis. For HvWRKY5,-10,
-20 and -41 no correlation was calculated as either the corresponding Arabidopsis ortholog is not represented on the ATH1 GeneChip or an ortholog could not be assigned unambiguously.
HvWRKY	Probeset	Condition	Normalized		AtWRKY	Gene ID	Condition	Normalized	Correlation		Correlation
			intensity					intensity	coefficient		coefficient
									all genes		best pairs
HvWRKY1	Contig4386	Tissue Coleoptile , Genotype MX	0.353		AtWRKY40	AT1G80840	source Cotyledon	18.08		HvWRKY1	AtWRKY18	0.06
		Tissue Mesocotyl , Genotype MX	1.233				source Hypocotyl	4.658		HvWRKY2	AtWRKY18	-0.05
		Tissue Radicule , Genotype MX	1.581				source Roots (Seedling)	15.78		HvWRKY3	AtWRKY18	0.21
		Tissue Leaf , Genotype MX	2.033				source Leaf	9.774		HvWRKY4	AtWRKY46	0.52
		Tissue Root , Genotype MX	0.752				source Roots	22.44		HvWRKY6	AtWRKY32	0.45
		Tissue Inflorescence , Genotype MX	0.311				source Inflorescence	0.231		HvWRKY7	AtWRKY17	0.66
		Tissue Anthers , Genotype MX	5.383				source Stamen	2.957		HvWRKY8	AtWRKY74	0.3
		Tissue Caryopsis 5 DAP , Genotype MX	1.099				source Seeds (Stage 6)	0.127		HvWRKY9	AtWRKY15	0.12
		Tissue Caryopsis 10 DAP , Genotype MX	0.231				source Seeds (Stage 8)	1.902		HvWRKY13	AtWRKY43	0.82
		Tissue Caryopsis 16 DAP , Genotype MX	0.388				source Seeds (Stage10)	1.462	-0.109029	HvWRKY23	AtWRKY53	0.39
										HvWRKY28	AtWRKY53	-0.07
HvWRKY1	Contig4386	Tissue Coleoptile , Genotype MX	0.353		AtWRKY18	AT4G31800	source Cotyledon	10.16		HvWRKY32	AtWRKY54	0.7
		Tissue Mesocotyl , Genotype MX	1.233				source Hypocotyl	3.993		HvWRKY34	AtWRKY55	-0.37
		Tissue Radicule , Genotype MX	1.581				source Roots (Seedling)	3.607		HvWRKY39	AtWRKY69	0.91
		Tissue Leaf , Genotype MX	2.033				source Leaf	15.32		HvWRKY42	AtWRKY2	0.78
		Tissue Root , Genotype MX	0.752				source Roots	1.523		HvWRKY46	AtWRKY20	0.5
		Tissue Inflorescence , Genotype MX	0.311				source Inflorescence	0.361		Average correlation		0.370625
		Tissue Anthers , Genotype MX	5.383				source Stamen	1.566
		Tissue Caryopsis 5 DAP , Genotype MX	1.099				source Seeds (Stage 6)	0.285
		Tissue Caryopsis 10 DAP , Genotype MX	0.231				source Seeds (Stage 8)	0.671
		Tissue Caryopsis 16 DAP , Genotype MX	0.388				source Seeds (Stage10)	1.23	0.0613068
HvWRKY1	Contig4386	Tissue Coleoptile , Genotype MX	0.353		AtWRKY60	AT2G25000	source Cotyledon	2.07
		Tissue Mesocotyl , Genotype MX	1.233				source Hypocotyl	2.2
		Tissue Radicule , Genotype MX	1.581				source Roots (Seedling)	0.791
		Tissue Leaf , Genotype MX	2.033				source Leaf	2.2
		Tissue Root , Genotype MX	0.752				source Roots	0.671
		Tissue Inflorescence , Genotype MX	0.311				source Inflorescence	0.937
		Tissue Anthers , Genotype MX	5.383				source Stamen	0.422
		Tissue Caryopsis 5 DAP , Genotype MX	1.099				source Seeds (Stage 6)	0.722
		Tissue Caryopsis 10 DAP , Genotype MX	0.231				source Seeds (Stage 8)	0.54
		Tissue Caryopsis 16 DAP , Genotype MX	0.388				source Seeds (Stage10)	0.868	-0.178134
HvWRKY2	HB25K10R_AT	Tissue Coleoptile , Genotype MX	0.948		AtWRKY40	AT1G80840	source Cotyledon	18.08
		Tissue Mesocotyl , Genotype MX	0.914				source Hypocotyl	4.658
		Tissue Radicule , Genotype MX	1.099				source Roots (Seedling)	15.78
		Tissue Leaf , Genotype MX	1.266				source Leaf	9.774
		Tissue Root , Genotype MX	1.145				source Roots	22.44
		Tissue Inflorescence , Genotype MX	0.804				source Inflorescence	0.231
		Tissue Anthers , Genotype MX	3.451				source Stamen	2.957
		Tissue Caryopsis 5 DAP , Genotype MX	0.87				source Seeds (Stage 6)	0.127
		Tissue Caryopsis 10 DAP , Genotype MX	0.812				source Seeds (Stage 8)	1.902
		Tissue Caryopsis 16 DAP , Genotype MX	1.14				source Seeds (Stage10)	1.462	-0.0996628
HvWRKY2	HB25K10R_AT	Tissue Coleoptile , Genotype MX	0.948		AtWRKY18	AT4G31800	source Cotyledon	10.16
		Tissue Mesocotyl , Genotype MX	0.914				source Hypocotyl	3.993
		Tissue Radicule , Genotype MX	1.099				source Roots (Seedling)	3.607
		Tissue Leaf , Genotype MX	1.266				source Leaf	15.32
		Tissue Root , Genotype MX	1.145				source Roots	1.523
		Tissue Inflorescence , Genotype MX	0.804				source Inflorescence	0.361
		Tissue Anthers , Genotype MX	3.451				source Stamen	1.566
		Tissue Caryopsis 5 DAP , Genotype MX	0.87				source Seeds (Stage 6)	0.285
		Tissue Caryopsis 10 DAP , Genotype MX	0.812				source Seeds (Stage 8)	0.671
		Tissue Caryopsis 16 DAP , Genotype MX	1.14				source Seeds (Stage10)	1.23	-0.0541799
HvWRKY2	HB25K10R_AT	Tissue Coleoptile , Genotype MX	0.948		AtWRKY60	AT2G25000	source Cotyledon	2.07
		Tissue Mesocotyl , Genotype MX	0.914				source Hypocotyl	2.2
		Tissue Radicule , Genotype MX	1.099				source Roots (Seedling)	0.791
		Tissue Leaf , Genotype MX	1.266				source Leaf	2.2
		Tissue Root , Genotype MX	1.145				source Roots	0.671
		Tissue Inflorescence , Genotype MX	0.804				source Inflorescence	0.937
		Tissue Anthers , Genotype MX	3.451				source Stamen	0.422
		Tissue Caryopsis 5 DAP , Genotype MX	0.87				source Seeds (Stage 6)	0.722
		Tissue Caryopsis 10 DAP , Genotype MX	0.812				source Seeds (Stage 8)	0.54
		Tissue Caryopsis 16 DAP , Genotype MX	1.14				source Seeds (Stage10)	0.868	-0.305175
HvWRKY3	EBRO02_SQ004_H10_AT	Tissue Coleoptile , Genotype MX	1.017		AtWRKY40	AT1G80840	source Cotyledon	18.08
		Tissue Mesocotyl , Genotype MX	0.944				source Hypocotyl	4.658
		Tissue Radicule , Genotype MX	0.995				source Roots (Seedling)	15.78
		Tissue Leaf , Genotype MX	1.748				source Leaf	9.774
		Tissue Root , Genotype MX	0.913				source Roots	22.44
		Tissue Inflorescence , Genotype MX	0.889				source Inflorescence	0.231
		Tissue Anthers , Genotype MX	2.406				source Stamen	2.957
		Tissue Caryopsis 5 DAP , Genotype MX	1.226				source Seeds (Stage 6)	0.127
		Tissue Caryopsis 10 DAP , Genotype MX	0.921				source Seeds (Stage 8)	1.902
		Tissue Caryopsis 16 DAP , Genotype MX	1.331				source Seeds (Stage10)	1.462	-0.239012
HvWRKY3	EBRO02_SQ004_H10_AT	Tissue Coleoptile , Genotype MX	1.017		AtWRKY18	AT4G31800	source Cotyledon	10.16
		Tissue Mesocotyl , Genotype MX	0.944				source Hypocotyl	3.993
		Tissue Radicule , Genotype MX	0.995				source Roots (Seedling)	3.607
		Tissue Leaf , Genotype MX	1.748				source Leaf	15.32
		Tissue Root , Genotype MX	0.913				source Roots	1.523
		Tissue Inflorescence , Genotype MX	0.889				source Inflorescence	0.361
		Tissue Anthers , Genotype MX	2.406				source Stamen	1.566
		Tissue Caryopsis 5 DAP , Genotype MX	1.226				source Seeds (Stage 6)	0.285
		Tissue Caryopsis 10 DAP , Genotype MX	0.921				source Seeds (Stage 8)	0.671
		Tissue Caryopsis 16 DAP , Genotype MX	1.331				source Seeds (Stage10)	1.23	0.208701
HvWRKY3	EBRO02_SQ004_H10_AT	Tissue Coleoptile , Genotype MX	1.017		AtWRKY60	AT2G25000	source Cotyledon	2.07
		Tissue Mesocotyl , Genotype MX	0.944				source Hypocotyl	2.2
		Tissue Radicule , Genotype MX	0.995				source Roots (Seedling)	0.791
		Tissue Leaf , Genotype MX	1.748				source Leaf	2.2
		Tissue Root , Genotype MX	0.913				source Roots	0.671
		Tissue Inflorescence , Genotype MX	0.889				source Inflorescence	0.937
		Tissue Anthers , Genotype MX	2.406				source Stamen	0.422
		Tissue Caryopsis 5 DAP , Genotype MX	1.226				source Seeds (Stage 6)	0.722
		Tissue Caryopsis 10 DAP , Genotype MX	0.921				source Seeds (Stage 8)	0.54
		Tissue Caryopsis 16 DAP , Genotype MX	1.331				source Seeds (Stage10)	0.868	-0.106872
HvWRKY4	CONTIG20450_AT	Tissue Coleoptile , Genotype MX	0.912		AtWRKY70	AT3G56400	source Cotyledon	3.063
		Tissue Mesocotyl , Genotype MX	1.278				source Hypocotyl	1.028
		Tissue Radicule , Genotype MX	1.284				source Roots (Seedling)	0.388
		Tissue Leaf , Genotype MX	1.262				source Leaf	3.182
		Tissue Root , Genotype MX	1.23				source Roots	0.697
		Tissue Inflorescence , Genotype MX	0.822				source Inflorescence	0.728
		Tissue Anthers , Genotype MX	1.143				source Stamen	0.872
		Tissue Caryopsis 5 DAP , Genotype MX	0.874				source Seeds (Stage 6)	0.0303
		Tissue Caryopsis 10 DAP , Genotype MX	0.817				source Seeds (Stage 8)	0.0329
		Tissue Caryopsis 16 DAP , Genotype MX	1.004				source Seeds (Stage10)	0.0261	0.229052
HvWRKY4	CONTIG20450_AT	Tissue Coleoptile , Genotype MX	0.912		AtWRKY54	AT2G40750	source Cotyledon	2.679
		Tissue Mesocotyl , Genotype MX	1.278				source Hypocotyl	1.22
		Tissue Radicule , Genotype MX	1.284				source Roots (Seedling)	2.568
		Tissue Leaf , Genotype MX	1.262				source Leaf	6.982
		Tissue Root , Genotype MX	1.23				source Roots	2.806
		Tissue Inflorescence , Genotype MX	0.822				source Inflorescence	1.329
		Tissue Anthers , Genotype MX	1.143				source Stamen	0.359
		Tissue Caryopsis 5 DAP , Genotype MX	0.874				source Seeds (Stage 6)	0.0804
		Tissue Caryopsis 10 DAP , Genotype MX	0.817				source Seeds (Stage 8)	0.121
		Tissue Caryopsis 16 DAP , Genotype MX	1.004				source Seeds (Stage10)	0.147	0.517929
HvWRKY6	CONTIG14308_AT	Tissue Coleoptile , Genotype MX	0.9		AtWRKY32	AT4G30930	source Cotyledon	0.403
		Tissue Mesocotyl , Genotype MX	0.479				source Hypocotyl	1.398
		Tissue Radicule , Genotype MX	0.465				source Roots (Seedling)	2.607
		Tissue Leaf , Genotype MX	1.139				source Leaf	0.473
		Tissue Root , Genotype MX	0.92				source Roots	2.134
		Tissue Inflorescence , Genotype MX	2.803				source Inflorescence	3.019
		Tissue Anthers , Genotype MX	0.235				source Stamen	0.194
		Tissue Caryopsis 5 DAP , Genotype MX	1.081				source Seeds (Stage 6)	0.871
		Tissue Caryopsis 10 DAP , Genotype MX	1.103				source Seeds (Stage 8)	0.443
		Tissue Caryopsis 16 DAP , Genotype MX	1.022				source Seeds (Stage10)	0.401	0.453327
HvWRKY6	CONTIG14308_AT	Tissue Coleoptile , Genotype MX	0.9		AtWRKY1	AT2G04880	source Cotyledon	0.879
		Tissue Mesocotyl , Genotype MX	0.479				source Hypocotyl	0.857
		Tissue Radicule , Genotype MX	0.465				source Roots (Seedling)	0.75
		Tissue Leaf , Genotype MX	1.139				source Leaf	0.911
		Tissue Root , Genotype MX	0.92				source Roots	0.791
		Tissue Inflorescence , Genotype MX	2.803				source Inflorescence	1.265
		Tissue Anthers , Genotype MX	0.235				source Stamen	1.287
		Tissue Caryopsis 5 DAP , Genotype MX	1.081				source Seeds (Stage 6)	0.888
		Tissue Caryopsis 10 DAP , Genotype MX	1.103				source Seeds (Stage 8)	1.01
		Tissue Caryopsis 16 DAP , Genotype MX	1.022				source Seeds (Stage10)	1.093	0.405871
HvWRKY7	CONTIG7798_AT	Tissue Coleoptile , Genotype MX	0.612		AtWRKY11	AT4G31550	source Cotyledon	1.752
		Tissue Mesocotyl , Genotype MX	1.446				source Hypocotyl	1.328
		Tissue Radicule , Genotype MX	1.057				source Roots (Seedling)	2.125
		Tissue Leaf , Genotype MX	1.023				source Leaf	1.895
		Tissue Root , Genotype MX	2.025				source Roots	1.902
		Tissue Inflorescence , Genotype MX	0.93				source Inflorescence	1.032
		Tissue Anthers , Genotype MX	0.88				source Stamen	0.569
		Tissue Caryopsis 5 DAP , Genotype MX	0.452				source Seeds (Stage 6)	1.007
		Tissue Caryopsis 10 DAP , Genotype MX	0.509				source Seeds (Stage 8)	1.061
		Tissue Caryopsis 16 DAP , Genotype MX	0.716				source Seeds (Stage10)	1.695	0.384376
HvWRKY7	CONTIG7798_AT	Tissue Coleoptile , Genotype MX	0.612		AtWRKY17	AT2G24570	source Cotyledon	0.99
		Tissue Mesocotyl , Genotype MX	1.446				source Hypocotyl	2.046
		Tissue Radicule , Genotype MX	1.057				source Roots (Seedling)	4.558
		Tissue Leaf , Genotype MX	1.023				source Leaf	1.25
		Tissue Root , Genotype MX	2.025				source Roots	3.515
		Tissue Inflorescence , Genotype MX	0.93				source Inflorescence	1.814
		Tissue Anthers , Genotype MX	0.88				source Stamen	0.575
		Tissue Caryopsis 5 DAP , Genotype MX	0.452				source Seeds (Stage 6)	1
		Tissue Caryopsis 10 DAP , Genotype MX	0.509				source Seeds (Stage 8)	0.406
		Tissue Caryopsis 16 DAP , Genotype MX	0.716				source Seeds (Stage10)	0.966	0.660988
HvWRKY8	Contig23011_AT	Tissue Coleoptile , Genotype MX	1.271		AtWRKY39	AT3G04670	source Cotyledon	0.58
		Tissue Mesocotyl , Genotype MX	1.029				source Hypocotyl	1.26
		Tissue Radicule , Genotype MX	1.123				source Roots (Seedling)	2.035
		Tissue Leaf , Genotype MX	0.961				source Leaf	0.7
		Tissue Root , Genotype MX	1.069				source Roots	2.014
		Tissue Inflorescence , Genotype MX	1.612				source Inflorescence	2.026
		Tissue Anthers , Genotype MX	0.992				source Stamen	0.796
		Tissue Caryopsis 5 DAP , Genotype MX	1.669				source Seeds (Stage 6)	0.976
		Tissue Caryopsis 10 DAP , Genotype MX	0.906				source Seeds (Stage 8)	1.046
		Tissue Caryopsis 16 DAP , Genotype MX	0.87				source Seeds (Stage10)	1.209	0.200316
HvWRKY8	Contig23011_AT	Tissue Coleoptile , Genotype MX	1.271		AtWRKY74	AT5G28650	source Cotyledon	0.793
		Tissue Mesocotyl , Genotype MX	1.029				source Hypocotyl	1.915
		Tissue Radicule , Genotype MX	1.123				source Roots (Seedling)	1.944
		Tissue Leaf , Genotype MX	0.961				source Leaf	0.852
		Tissue Root , Genotype MX	1.069				source Roots	3.598
		Tissue Inflorescence , Genotype MX	1.612				source Inflorescence	3.749
		Tissue Anthers , Genotype MX	0.992				source Stamen	1.182
		Tissue Caryopsis 5 DAP , Genotype MX	1.669				source Seeds (Stage 6)	0.984
		Tissue Caryopsis 10 DAP , Genotype MX	0.906				source Seeds (Stage 8)	1.126
		Tissue Caryopsis 16 DAP , Genotype MX	0.87				source Seeds (Stage10)	1.073	0.298416
HvWRKY9	CONTIG22226_AT	Tissue Coleoptile , Genotype MX	1.123		AtWRKY7	AT4G24240	source Cotyledon	0.959
		Tissue Mesocotyl , Genotype MX	0.968				source Hypocotyl	1.51
		Tissue Radicule , Genotype MX	0.85				source Roots (Seedling)	1.478
		Tissue Leaf , Genotype MX	0.387				source Leaf	1.055
		Tissue Root , Genotype MX	0.863				source Roots	1.213
		Tissue Inflorescence , Genotype MX	1.484				source Inflorescence	1.482
		Tissue Anthers , Genotype MX	1.319				source Stamen	0.497
		Tissue Caryopsis 5 DAP , Genotype MX	0.789				source Seeds (Stage 6)	0.766
		Tissue Caryopsis 10 DAP , Genotype MX	1.686				source Seeds (Stage 8)	0.337
		Tissue Caryopsis 16 DAP , Genotype MX	1.613				source Seeds (Stage10)	0.348	-0.492356
HvWRKY9	CONTIG22226_AT	Tissue Coleoptile , Genotype MX	1.123		AtWRKY15	AT2G23320	source Cotyledon	2.453
		Tissue Mesocotyl , Genotype MX	0.968				source Hypocotyl	1.292
		Tissue Radicule , Genotype MX	0.85				source Roots (Seedling)	1.187
		Tissue Leaf , Genotype MX	0.387				source Leaf	2.711
		Tissue Root , Genotype MX	0.863				source Roots	1.098
		Tissue Inflorescence , Genotype MX	1.484				source Inflorescence	0.923
		Tissue Anthers , Genotype MX	1.319				source Stamen	0.891
		Tissue Caryopsis 5 DAP , Genotype MX	0.789				source Seeds (Stage 6)	0.73
		Tissue Caryopsis 10 DAP , Genotype MX	1.686				source Seeds (Stage 8)	2.177
		Tissue Caryopsis 16 DAP , Genotype MX	1.613				source Seeds (Stage10)	2.949	0.119153
HvWRKY13	CONTIG13268_AT	Tissue Coleoptile , Genotype MX	0.783		AtWRKY56	AT1G64000	source Cotyledon	1.053
		Tissue Mesocotyl , Genotype MX	1.069				source Hypocotyl	1.547
		Tissue Radicule , Genotype MX	3.076				source Roots (Seedling)	1.917
		Tissue Leaf , Genotype MX	2.252				source Leaf	1.054
		Tissue Root , Genotype MX	5.345				source Roots	0.938
		Tissue Inflorescence , Genotype MX	0.629				source Inflorescence	0.939
		Tissue Anthers , Genotype MX	1.191				source Stamen	1.749
		Tissue Caryopsis 5 DAP , Genotype MX	0.631				source Seeds (Stage 6)	14
		Tissue Caryopsis 10 DAP , Genotype MX	19.11				source Seeds (Stage 8)	12.08
		Tissue Caryopsis 16 DAP , Genotype MX	20.98				source Seeds (Stage10)	8.465	0.541955
HvWRKY13	CONTIG13268_AT	Tissue Coleoptile , Genotype MX	0.783		AtWRKY43	AT2G46130	source Cotyledon	1.033
		Tissue Mesocotyl , Genotype MX	1.069				source Hypocotyl	3.128
		Tissue Radicule , Genotype MX	3.076				source Roots (Seedling)	1.668
		Tissue Leaf , Genotype MX	2.252				source Leaf	1.069
		Tissue Root , Genotype MX	5.345				source Roots	0.946
		Tissue Inflorescence , Genotype MX	0.629				source Inflorescence	0.885
		Tissue Anthers , Genotype MX	1.191				source Stamen	0.984
		Tissue Caryopsis 5 DAP , Genotype MX	0.631				source Seeds (Stage 6)	15
		Tissue Caryopsis 10 DAP , Genotype MX	19.11				source Seeds (Stage 8)	27.69
		Tissue Caryopsis 16 DAP , Genotype MX	20.98				source Seeds (Stage10)	18.71	0.815073
HvWRKY23	CONTIG21110_AT	Tissue Coleoptile , Genotype MX	0.633		AtWRKY53	AT4G23810	source Cotyledon	14.14
		Tissue Mesocotyl , Genotype MX	1.345				source Hypocotyl	2.479
		Tissue Radicule , Genotype MX	0.914				source Roots (Seedling)	2.693
		Tissue Leaf , Genotype MX	2.569				source Leaf	12.11
		Tissue Root , Genotype MX	1.257				source Roots	9.684
		Tissue Inflorescence , Genotype MX	0.556				source Inflorescence	0.366
		Tissue Anthers , Genotype MX	0.6				source Stamen	0.495
		Tissue Caryopsis 5 DAP , Genotype MX	0.947				source Seeds (Stage 6)	0.241
		Tissue Caryopsis 10 DAP , Genotype MX	1.244				source Seeds (Stage 8)	0.257
		Tissue Caryopsis 16 DAP , Genotype MX	1.259				source Seeds (Stage10)	1.02	0.387067
HvWRKY23	CONTIG21110_AT	Tissue Coleoptile , Genotype MX	0.633		AtWRKY30	AT5G24110	source Cotyledon	2.982
		Tissue Mesocotyl , Genotype MX	1.345				source Hypocotyl	1.327
		Tissue Radicule , Genotype MX	0.914				source Roots (Seedling)	1.175
		Tissue Leaf , Genotype MX	2.569				source Leaf	2.413
		Tissue Root , Genotype MX	1.257				source Roots	1.068
		Tissue Inflorescence , Genotype MX	0.556				source Inflorescence	0.906
		Tissue Anthers , Genotype MX	0.6				source Stamen	1.046
		Tissue Caryopsis 5 DAP , Genotype MX	0.947				source Seeds (Stage 6)	0.949
		Tissue Caryopsis 10 DAP , Genotype MX	1.244				source Seeds (Stage 8)	1.136
		Tissue Caryopsis 16 DAP , Genotype MX	1.259				source Seeds (Stage10)	1.504	0.327256
HvWRKY28	CONTIG12005_AT	Tissue Coleoptile , Genotype MX	0.267		AtWRKY53	AT4G23810	source Cotyledon	14.14
		Tissue Mesocotyl , Genotype MX	0.534				source Hypocotyl	2.479
		Tissue Radicule , Genotype MX	0.29				source Roots (Seedling)	2.693
		Tissue Leaf , Genotype MX	4.788				source Leaf	12.11
		Tissue Root , Genotype MX	2.105				source Roots	9.684
		Tissue Inflorescence , Genotype MX	1.122				source Inflorescence	0.366
		Tissue Anthers , Genotype MX	10.02				source Stamen	0.495
		Tissue Caryopsis 5 DAP , Genotype MX	3.414				source Seeds (Stage 6)	0.241
		Tissue Caryopsis 10 DAP , Genotype MX	0.364				source Seeds (Stage 8)	0.257
		Tissue Caryopsis 16 DAP , Genotype MX	0.527				source Seeds (Stage10)	1.02	-0.0712368
HvWRKY28	CONTIG12005_AT	Tissue Coleoptile , Genotype MX	0.267		AtWRKY30	AT5G24110	source Cotyledon	2.982
		Tissue Mesocotyl , Genotype MX	0.534				source Hypocotyl	1.327
		Tissue Radicule , Genotype MX	0.29				source Roots (Seedling)	1.175
		Tissue Leaf , Genotype MX	4.788				source Leaf	2.413
		Tissue Root , Genotype MX	2.105				source Roots	1.068
		Tissue Inflorescence , Genotype MX	1.122				source Inflorescence	0.906
		Tissue Anthers , Genotype MX	10.02				source Stamen	1.046
		Tissue Caryopsis 5 DAP , Genotype MX	3.414				source Seeds (Stage 6)	0.949
		Tissue Caryopsis 10 DAP , Genotype MX	0.364				source Seeds (Stage 8)	1.136
		Tissue Caryopsis 16 DAP , Genotype MX	0.527				source Seeds (Stage10)	1.504	-0.123947
HvWRKY32	S0001000055P18F1_S_AT	Tissue Coleoptile , Genotype MX	0.838		AtWRKY70	AT3G56400	source Cotyledon	3.063
		Tissue Mesocotyl , Genotype MX	1.06				source Hypocotyl	1.028
		Tissue Radicule , Genotype MX	1.203				source Roots (Seedling)	0.388
		Tissue Leaf , Genotype MX	3.653				source Leaf	3.182
		Tissue Root , Genotype MX	1.715				source Roots	0.697
		Tissue Inflorescence , Genotype MX	0.575				source Inflorescence	0.728
		Tissue Anthers , Genotype MX	0.928				source Stamen	0.872
		Tissue Caryopsis 5 DAP , Genotype MX	2.491				source Seeds (Stage 6)	0.0303
		Tissue Caryopsis 10 DAP , Genotype MX	0.627				source Seeds (Stage 8)	0.0329
		Tissue Caryopsis 16 DAP , Genotype MX	0.703				source Seeds (Stage10)	0.0261	0.423334
HvWRKY32	S0001000055P18F1_S_AT	Tissue Coleoptile , Genotype MX	0.838		AtWRKY54	AT2G40750	source Cotyledon	2.679
		Tissue Mesocotyl , Genotype MX	1.06				source Hypocotyl	1.22
		Tissue Radicule , Genotype MX	1.203				source Roots (Seedling)	2.568
		Tissue Leaf , Genotype MX	3.653				source Leaf	6.982
		Tissue Root , Genotype MX	1.715				source Roots	2.806
		Tissue Inflorescence , Genotype MX	0.575				source Inflorescence	1.329
		Tissue Anthers , Genotype MX	0.928				source Stamen	0.359
		Tissue Caryopsis 5 DAP , Genotype MX	2.491				source Seeds (Stage 6)	0.0804
		Tissue Caryopsis 10 DAP , Genotype MX	0.627				source Seeds (Stage 8)	0.121
		Tissue Caryopsis 16 DAP , Genotype MX	0.703				source Seeds (Stage10)	0.147	0.699277
HvWRKY34	CONTIG10471_AT	Tissue Coleoptile , Genotype MX	1.254		AtWRKY55	At2g40740	source Cotyledon	0.993
		Tissue Mesocotyl , Genotype MX	3.266				source Hypocotyl	0.907
		Tissue Radicule , Genotype MX	2.844				source Roots (Seedling)	0.98
		Tissue Leaf , Genotype MX	1.271				source Leaf	1.795
		Tissue Root , Genotype MX	0.955				source Roots	0.954
		Tissue Inflorescence , Genotype MX	0.935				source Inflorescence	1.03
		Tissue Anthers , Genotype MX	0.435				source Stamen	1.883
		Tissue Caryopsis 5 DAP , Genotype MX	0.556				source Seeds (Stage 6)	1.062
		Tissue Caryopsis 10 DAP , Genotype MX	0.948				source Seeds (Stage 8)	0.893
		Tissue Caryopsis 16 DAP , Genotype MX	0.961				source Seeds (Stage10)	1.173	-0.366702
HvWRKY39	CONTIG13375_AT	Tissue Coleoptile , Genotype MX	0.598		AtWRKY65	AT1G29280	source Cotyledon	1.696
		Tissue Mesocotyl , Genotype MX	0.982				source Hypocotyl	6.407
		Tissue Radicule , Genotype MX	1.849				source Roots (Seedling)	60.39
		Tissue Leaf , Genotype MX	0.871				source Leaf	1.553
		Tissue Root , Genotype MX	2.28				source Roots	53.64
		Tissue Inflorescence , Genotype MX	0.581				source Inflorescence	0.834
		Tissue Anthers , Genotype MX	0.246				source Stamen	1.241
		Tissue Caryopsis 5 DAP , Genotype MX	0.405				source Seeds (Stage 6)	0.943
		Tissue Caryopsis 10 DAP , Genotype MX	0.627				source Seeds (Stage 8)	1.052
		Tissue Caryopsis 16 DAP , Genotype MX	1.232				source Seeds (Stage10)	1.114	0.884676
HvWRKY39	CONTIG13375_AT	Tissue Coleoptile , Genotype MX	0.598		AtWRKY69	AT3G58710	source Cotyledon	1.033
		Tissue Mesocotyl , Genotype MX	0.982				source Hypocotyl	3.567
		Tissue Radicule , Genotype MX	1.849				source Roots (Seedling)	12.64
		Tissue Leaf , Genotype MX	0.871				source Leaf	0.863
		Tissue Root , Genotype MX	2.28				source Roots	11.84
		Tissue Inflorescence , Genotype MX	0.581				source Inflorescence	1.107
		Tissue Anthers , Genotype MX	0.246				source Stamen	2.065
		Tissue Caryopsis 5 DAP , Genotype MX	0.405				source Seeds (Stage 6)	0.937
		Tissue Caryopsis 10 DAP , Genotype MX	0.627				source Seeds (Stage 8)	2.981
		Tissue Caryopsis 16 DAP , Genotype MX	1.232				source Seeds (Stage10)	3.473	0.911486
HvWRKY42	Contig15657_AT	Tissue Coleoptile , Genotype MX	0.529		AtWRKY2	AT5G56270	source Cotyledon	1.237
		Tissue Mesocotyl , Genotype MX	1.054				source Hypocotyl	0.731
		Tissue Radicule , Genotype MX	1.17				source Roots (Seedling)	0.59
		Tissue Leaf , Genotype MX	1.21				source Leaf	1.326
		Tissue Root , Genotype MX	2.124				source Roots	0.636
		Tissue Inflorescence , Genotype MX	1.113				source Inflorescence	0.925
		Tissue Anthers , Genotype MX	2.99				source Stamen	6.634
		Tissue Caryopsis 5 DAP , Genotype MX	0.734				source Seeds (Stage 6)	0.609
		Tissue Caryopsis 10 DAP , Genotype MX	1.228				source Seeds (Stage 8)	0.295
		Tissue Caryopsis 16 DAP , Genotype MX	1.033				source Seeds (Stage10)	0.593	0.778056
HvWRKY46 (Susiba2)	rbaal15j13	Tissue Coleoptile , Genotype MX	1.037		AtWRKY20	AT4G26640	source Cotyledon	1.059
		Tissue Mesocotyl , Genotype MX	0.708				source Hypocotyl	0.859
		Tissue Radicule , Genotype MX	0.697				source Roots (Seedling)	0.829
		Tissue Leaf , Genotype MX	1.367				source Leaf	1.016
		Tissue Root , Genotype MX	0.869				source Roots	0.716
		Tissue Inflorescence , Genotype MX	1.457				source Inflorescence	1.189
		Tissue Anthers , Genotype MX	0.775				source Stamen	0.845
		Tissue Caryopsis 5 DAP , Genotype MX	1.119				source Seeds (Stage 6)	0.989
		Tissue Caryopsis 10 DAP , Genotype MX	1.128				source Seeds (Stage 8)	0.705
		Tissue Caryopsis 16 DAP , Genotype MX	1.42				source Seeds (Stage10)	0.829	0.50209
								Average correlation	0.239481

## Sheet: 1_c_101 Random Correlations
Supplementary table 1c. Correlated expression of 100 randomly chosen probesets of the Barley1 GeneChip and 100 randomly chosen probesets
of the ATH1 GeneChip Normalized signal intensities in ten corresponding developmental stages of Arabidopsis and barley are displayed.
Pearson correlation of the expression kinetics is calculated and highlighted in light blue. Average correlation is calculated at the bottom of the table.
Barley1	Condition	Normalized		ATH1	Condition	Normalized	Correlation
Probeset		intensity		probeset		intensity	Coefficient
Contig12866	Tissue Coleoptile , Genotype MX	2.832		AT4G14780	source Cotyledon	1.083
	Tissue Mesocotyl , Genotype MX	24.92			source Hypocotyl	1.098
	Tissue Radicule , Genotype MX	679			source Roots (Seedling)	3.746
	Tissue Leaf , Genotype MX	1.43			source Leaf	0.875
	Tissue Root , Genotype MX	381.1			source Roots	2.635
	Tissue IInflorescence , Genotype MX	2.436			source Inflorescence	0.671
	Tissue Anthers , Genotype MX	1.18			source Stamen	22.45
	Tissue Caryopsis 5 DAP , Genotype MX	0.832			source Seeds (Stage 6)	30.54
	Tissue Caryopsis 10 DAP , Genotype MX	0.794			source Seeds (Stage 8)	13.12
	Tissue Caryopsis 16 DAP , Genotype MX	0.923			source Seeds (Stage10)	10.67	-0.266816
Contig8632	Tissue Coleoptile , Genotype MX	0.972		AT3G09940	source Cotyledon	14.22
	Tissue Mesocotyl , Genotype MX	1.007			source Hypocotyl	27.91
	Tissue Radicule , Genotype MX	1.506			source Roots (Seedling)	124.1
	Tissue Leaf , Genotype MX	6.472			source Leaf	17.21
	Tissue Root , Genotype MX	586.9			source Roots	123.2
	Tissue IInflorescence , Genotype MX	0.949			source Inflorescence	0.773
	Tissue Anthers , Genotype MX	1.279			source Stamen	11.19
	Tissue Caryopsis 5 DAP , Genotype MX	0.906			source Seeds (Stage 6)	0.859
	Tissue Caryopsis 10 DAP , Genotype MX	0.899			source Seeds (Stage 8)	0.957
	Tissue Caryopsis 16 DAP , Genotype MX	1.043			source Seeds (Stage10)	1.015	0.652577
Contig14848	Tissue Coleoptile , Genotype MX	0.815		AT1G59990	source Cotyledon	0.947
	Tissue Mesocotyl , Genotype MX	0.858			source Hypocotyl	0.769
	Tissue Radicule , Genotype MX	0.858			source Roots (Seedling)	0.623
	Tissue Leaf , Genotype MX	14.04			source Leaf	0.825
	Tissue Root , Genotype MX	523.3			source Roots	0.484
	Tissue IInflorescence , Genotype MX	1.151			source Inflorescence	1.412
	Tissue Anthers , Genotype MX	2.048			source Stamen	0.0926
	Tissue Caryopsis 5 DAP , Genotype MX	0.822			source Seeds (Stage 6)	0.377
	Tissue Caryopsis 10 DAP , Genotype MX	0.802			source Seeds (Stage 8)	0.131
	Tissue Caryopsis 16 DAP , Genotype MX	0.917			source Seeds (Stage10)	0.158	-0.0773972
Contig4196	Tissue Coleoptile , Genotype MX	0.362		AT4G12510	source Cotyledon	0.975
	Tissue Mesocotyl , Genotype MX	2.259			source Hypocotyl	1.733
	Tissue Radicule , Genotype MX	14.11			source Roots (Seedling)	235.2
	Tissue Leaf , Genotype MX	1.573			source Leaf	2.525
	Tissue Root , Genotype MX	15.78			source Roots	319.5
	Tissue IInflorescence , Genotype MX	0.513			source Inflorescence	0.767
	Tissue Anthers , Genotype MX	0.9			source Stamen	5.17
	Tissue Caryopsis 5 DAP , Genotype MX	0.153			source Seeds (Stage 6)	0.745
	Tissue Caryopsis 10 DAP , Genotype MX	0.143			source Seeds (Stage 8)	1.023
	Tissue Caryopsis 16 DAP , Genotype MX	0.216			source Seeds (Stage10)	1.154	0.988656
Contig13065	Tissue Coleoptile , Genotype MX	8.63		AT5G61640	source Cotyledon	1.685
	Tissue Mesocotyl , Genotype MX	3.209			source Hypocotyl	1.249
	Tissue Radicule , Genotype MX	12.38			source Roots (Seedling)	0.554
	Tissue Leaf , Genotype MX	0.0955			source Leaf	1.246
	Tissue Root , Genotype MX	6.919			source Roots	0.767
	Tissue IInflorescence , Genotype MX	0.271			source Inflorescence	0.2
	Tissue Anthers , Genotype MX	0.166			source Stamen	2.074
	Tissue Caryopsis 5 DAP , Genotype MX	0.0359			source Seeds (Stage 6)	2.15
	Tissue Caryopsis 10 DAP , Genotype MX	0.0337			source Seeds (Stage 8)	6.523
	Tissue Caryopsis 16 DAP , Genotype MX	0.0774			source Seeds (Stage10)	7.918	-0.425079
Contig8178	Tissue Coleoptile , Genotype MX	0.3		AT2G22970	source Cotyledon	0.381
	Tissue Mesocotyl , Genotype MX	1.066			source Hypocotyl	0.693
	Tissue Radicule , Genotype MX	12.35			source Roots (Seedling)	0.98
	Tissue Leaf , Genotype MX	1.043			source Leaf	1.12
	Tissue Root , Genotype MX	7.596			source Roots	1.242
	Tissue IInflorescence , Genotype MX	0.317			source Inflorescence	0.971
	Tissue Anthers , Genotype MX	72.94			source Stamen	4.029
	Tissue Caryopsis 5 DAP , Genotype MX	0.769			source Seeds (Stage 6)	0.138
	Tissue Caryopsis 10 DAP , Genotype MX	0.138			source Seeds (Stage 8)	0.175
	Tissue Caryopsis 16 DAP , Genotype MX	0.0545			source Seeds (Stage10)	0.118	0.951085
Contig11158	Tissue Coleoptile , Genotype MX	0.705		AT5G17760	source Cotyledon	0.552
	Tissue Mesocotyl , Genotype MX	2.021			source Hypocotyl	0.536
	Tissue Radicule , Genotype MX	11.73			source Roots (Seedling)	0.567
	Tissue Leaf , Genotype MX	0.764			source Leaf	1.234
	Tissue Root , Genotype MX	7.901			source Roots	0.736
	Tissue IInflorescence , Genotype MX	1.502			source Inflorescence	1.898
	Tissue Anthers , Genotype MX	0.79			source Stamen	1.018
	Tissue Caryopsis 5 DAP , Genotype MX	0.646			source Seeds (Stage 6)	0.749
	Tissue Caryopsis 10 DAP , Genotype MX	0.557			source Seeds (Stage 8)	0.0905
	Tissue Caryopsis 16 DAP , Genotype MX	0.704			source Seeds (Stage10)	0.0828	-0.0670996
Contig8462	Tissue Coleoptile , Genotype MX	0.402		AT5G62210	source Cotyledon	0.0656
	Tissue Mesocotyl , Genotype MX	1.203			source Hypocotyl	0.0281
	Tissue Radicule , Genotype MX	0.33			source Roots (Seedling)	0.0181
	Tissue Leaf , Genotype MX	0.657			source Leaf	0.0352
	Tissue Root , Genotype MX	1.243			source Roots	0.0173
	Tissue IInflorescence , Genotype MX	0.936			source Inflorescence	4.309
	Tissue Anthers , Genotype MX	0.826			source Stamen	0.0202
	Tissue Caryopsis 5 DAP , Genotype MX	5.897			source Seeds (Stage 6)	0.529
	Tissue Caryopsis 10 DAP , Genotype MX	2.447			source Seeds (Stage 8)	0.228
	Tissue Caryopsis 16 DAP , Genotype MX	2.201			source Seeds (Stage10)	0.102	-0.0289365
Contig13200	Tissue Coleoptile , Genotype MX	2.522		AT3G45860	source Cotyledon	62.09
	Tissue Mesocotyl , Genotype MX	0.299			source Hypocotyl	1.088
	Tissue Radicule , Genotype MX	1.335			source Roots (Seedling)	0.758
	Tissue Leaf , Genotype MX	0.378			source Leaf	208.8
	Tissue Root , Genotype MX	0.511			source Roots	0.62
	Tissue IInflorescence , Genotype MX	1.089			source Inflorescence	0.86
	Tissue Anthers , Genotype MX	0.975			source Stamen	0.877
	Tissue Caryopsis 5 DAP , Genotype MX	4.379			source Seeds (Stage 6)	0.787
	Tissue Caryopsis 10 DAP , Genotype MX	1.2			source Seeds (Stage 8)	0.776
	Tissue Caryopsis 16 DAP , Genotype MX	0.191			source Seeds (Stage10)	1.434	-0.149185
Contig3247	Tissue Coleoptile , Genotype MX	0.462		AT1G62560	source Cotyledon	3.361
	Tissue Mesocotyl , Genotype MX	1.092			source Hypocotyl	20.01
	Tissue Radicule , Genotype MX	0.765			source Roots (Seedling)	0.705
	Tissue Leaf , Genotype MX	19.06			source Leaf	5.114
	Tissue Root , Genotype MX	1.406			source Roots	0.213
	Tissue IInflorescence , Genotype MX	0.174			source Inflorescence	0.182
	Tissue Anthers , Genotype MX	3.158			source Stamen	0.0474
	Tissue Caryopsis 5 DAP , Genotype MX	0.619			source Seeds (Stage 6)	0.815
	Tissue Caryopsis 10 DAP , Genotype MX	1.201			source Seeds (Stage 8)	0.384
	Tissue Caryopsis 16 DAP , Genotype MX	1.295			source Seeds (Stage10)	0.186	0.101898
Contig13428	Tissue Coleoptile , Genotype MX	1.013		AT5G63560	source Cotyledon	1.054
	Tissue Mesocotyl , Genotype MX	1.02			source Hypocotyl	19.05
	Tissue Radicule , Genotype MX	0.992			source Roots (Seedling)	14.74
	Tissue Leaf , Genotype MX	1.771			source Leaf	1.019
	Tissue Root , Genotype MX	0.937			source Roots	16.17
	Tissue IInflorescence , Genotype MX	0.939			source Inflorescence	0.936
	Tissue Anthers , Genotype MX	1.411			source Stamen	1.074
	Tissue Caryopsis 5 DAP , Genotype MX	0.888			source Seeds (Stage 6)	1.06
	Tissue Caryopsis 10 DAP , Genotype MX	0.909			source Seeds (Stage 8)	404.9
	Tissue Caryopsis 16 DAP , Genotype MX	1.176			source Seeds (Stage10)	240.6	-0.19392
Contig17574	Tissue Coleoptile , Genotype MX	2.281		AT5G43580	source Cotyledon	1.025
	Tissue Mesocotyl , Genotype MX	0.191			source Hypocotyl	19.63
	Tissue Radicule , Genotype MX	0.133			source Roots (Seedling)	49.98
	Tissue Leaf , Genotype MX	2.279			source Leaf	1.064
	Tissue Root , Genotype MX	0.121			source Roots	20.08
	Tissue IInflorescence , Genotype MX	1.82			source Inflorescence	0.758
	Tissue Anthers , Genotype MX	0.0941			source Stamen	1.557
	Tissue Caryopsis 5 DAP , Genotype MX	1.618			source Seeds (Stage 6)	0.896
	Tissue Caryopsis 10 DAP , Genotype MX	0.744			source Seeds (Stage 8)	54.89
	Tissue Caryopsis 16 DAP , Genotype MX	0.445			source Seeds (Stage10)	50.14	-0.575476
Contig930	Tissue Coleoptile , Genotype MX	0.144		AT5G03190	source Cotyledon	0.473
	Tissue Mesocotyl , Genotype MX	1.499			source Hypocotyl	1.087
	Tissue Radicule , Genotype MX	0.0895			source Roots (Seedling)	0.335
	Tissue Leaf , Genotype MX	2.369			source Leaf	0.449
	Tissue Root , Genotype MX	1.312			source Roots	0.336
	Tissue IInflorescence , Genotype MX	0.222			source Inflorescence	1.304
	Tissue Anthers , Genotype MX	1.088			source Stamen	1.011
	Tissue Caryopsis 5 DAP , Genotype MX	0.4			source Seeds (Stage 6)	3.857
	Tissue Caryopsis 10 DAP , Genotype MX	1.082			source Seeds (Stage 8)	1.31
	Tissue Caryopsis 16 DAP , Genotype MX	2.285			source Seeds (Stage10)	0.796	-0.265116
S0000800206B12F1	Tissue Coleoptile , Genotype MX	0.49		AT2G47940	source Cotyledon	1.196
	Tissue Mesocotyl , Genotype MX	0.514			source Hypocotyl	0.726
	Tissue Radicule , Genotype MX	0.822			source Roots (Seedling)	0.253
	Tissue Leaf , Genotype MX	1.81			source Leaf	0.941
	Tissue Root , Genotype MX	1.302			source Roots	0.199
	Tissue IInflorescence , Genotype MX	0.584			source Inflorescence	1.119
	Tissue Anthers , Genotype MX	0.956			source Stamen	0.201
	Tissue Caryopsis 5 DAP , Genotype MX	0.986			source Seeds (Stage 6)	0.479
	Tissue Caryopsis 10 DAP , Genotype MX	0.89			source Seeds (Stage 8)	0.0533
	Tissue Caryopsis 16 DAP , Genotype MX	1.122			source Seeds (Stage10)	0.0136	-0.248028
rbags1g08	Tissue Coleoptile , Genotype MX	0.685		AT5G57360	source Cotyledon	0.955
	Tissue Mesocotyl , Genotype MX	1.108			source Hypocotyl	0.544
	Tissue Radicule , Genotype MX	4.314			source Roots (Seedling)	0.265
	Tissue Leaf , Genotype MX	0.562			source Leaf	0.813
	Tissue Root , Genotype MX	3.114			source Roots	0.398
	Tissue IInflorescence , Genotype MX	0.382			source Inflorescence	0.903
	Tissue Anthers , Genotype MX	23.77			source Stamen	1.538
	Tissue Caryopsis 5 DAP , Genotype MX	1.186			source Seeds (Stage 6)	1.069
	Tissue Caryopsis 10 DAP , Genotype MX	2.274			source Seeds (Stage 8)	1.629
	Tissue Caryopsis 16 DAP , Genotype MX	2.022			source Seeds (Stage10)	1.969	0.288126
HVSMEf0020N07r2	Tissue Coleoptile , Genotype MX	1.167		AT2G01520	source Cotyledon	0.131
	Tissue Mesocotyl , Genotype MX	0.95			source Hypocotyl	2.005
	Tissue Radicule , Genotype MX	4.11			source Roots (Seedling)	90.99
	Tissue Leaf , Genotype MX	1.002			source Leaf	0.135
	Tissue Root , Genotype MX	5.444			source Roots	103.6
	Tissue IInflorescence , Genotype MX	1.212			source Inflorescence	6.272
	Tissue Anthers , Genotype MX	1.514			source Stamen	0.589
	Tissue Caryopsis 5 DAP , Genotype MX	0.838			source Seeds (Stage 6)	0.354
	Tissue Caryopsis 10 DAP , Genotype MX	0.879			source Seeds (Stage 8)	1.392
	Tissue Caryopsis 16 DAP , Genotype MX	0.887			source Seeds (Stage10)	0.577	0.984508
Contig1830	Tissue Coleoptile , Genotype MX	2.606		AT5G65530	source Cotyledon	0.122
	Tissue Mesocotyl , Genotype MX	0.978			source Hypocotyl	0.719
	Tissue Radicule , Genotype MX	3.442			source Roots (Seedling)	4.884
	Tissue Leaf , Genotype MX	0.903			source Leaf	0.125
	Tissue Root , Genotype MX	0.974			source Roots	3.965
	Tissue IInflorescence , Genotype MX	0.971			source Inflorescence	2.191
	Tissue Anthers , Genotype MX	1.251			source Stamen	67.46
	Tissue Caryopsis 5 DAP , Genotype MX	0.875			source Seeds (Stage 6)	43.14
	Tissue Caryopsis 10 DAP , Genotype MX	1.292			source Seeds (Stage 8)	60.24
	Tissue Caryopsis 16 DAP , Genotype MX	13.37			source Seeds (Stage10)	55.44	0.329443
Contig20222	Tissue Coleoptile , Genotype MX	0.653		AT3G02040	source Cotyledon	1.925
	Tissue Mesocotyl , Genotype MX	0.545			source Hypocotyl	0.848
	Tissue Radicule , Genotype MX	3.7			source Roots (Seedling)	1.465
	Tissue Leaf , Genotype MX	1.858			source Leaf	0.17
	Tissue Root , Genotype MX	2.433			source Roots	1.734
	Tissue IInflorescence , Genotype MX	0.519			source Inflorescence	0.705
	Tissue Anthers , Genotype MX	0.988			source Stamen	2.811
	Tissue Caryopsis 5 DAP , Genotype MX	2.735			source Seeds (Stage 6)	2.494
	Tissue Caryopsis 10 DAP , Genotype MX	1.443			source Seeds (Stage 8)	8.425
	Tissue Caryopsis 16 DAP , Genotype MX	0.895			source Seeds (Stage10)	13.18	-0.189135
Contig16751	Tissue Coleoptile , Genotype MX	1.469		AT1G50110	source Cotyledon	0.106
	Tissue Mesocotyl , Genotype MX	0.639			source Hypocotyl	0.697
	Tissue Radicule , Genotype MX	3.739			source Roots (Seedling)	3.214
	Tissue Leaf , Genotype MX	0.595			source Leaf	0.119
	Tissue Root , Genotype MX	2.495			source Roots	2.405
	Tissue IInflorescence , Genotype MX	0.256			source Inflorescence	4.367
	Tissue Anthers , Genotype MX	2.36			source Stamen	0.101
	Tissue Caryopsis 5 DAP , Genotype MX	0.234			source Seeds (Stage 6)	11.69
	Tissue Caryopsis 10 DAP , Genotype MX	0.253			source Seeds (Stage 8)	1.415
	Tissue Caryopsis 16 DAP , Genotype MX	16			source Seeds (Stage10)	0.299	-0.263335
Contig16666	Tissue Coleoptile , Genotype MX	1.075		AT3G56200	source Cotyledon	4.208
	Tissue Mesocotyl , Genotype MX	0.848			source Hypocotyl	3.228
	Tissue Radicule , Genotype MX	1.02			source Roots (Seedling)	0.922
	Tissue Leaf , Genotype MX	0.953			source Leaf	6.793
	Tissue Root , Genotype MX	0.899			source Roots	0.774
	Tissue IInflorescence , Genotype MX	1.968			source Inflorescence	0.161
	Tissue Anthers , Genotype MX	0.887			source Stamen	2.572
	Tissue Caryopsis 5 DAP , Genotype MX	42.15			source Seeds (Stage 6)	0.469
	Tissue Caryopsis 10 DAP , Genotype MX	316.2			source Seeds (Stage 8)	0.45
	Tissue Caryopsis 16 DAP , Genotype MX	135.6			source Seeds (Stage10)	0.496	-0.376974
Contig3346	Tissue Coleoptile , Genotype MX	1.05		AT1G52290	source Cotyledon	3.639
	Tissue Mesocotyl , Genotype MX	1.059			source Hypocotyl	1.78
	Tissue Radicule , Genotype MX	1.017			source Roots (Seedling)	0.367
	Tissue Leaf , Genotype MX	0.977			source Leaf	6.414
	Tissue Root , Genotype MX	0.969			source Roots	0.316
	Tissue IInflorescence , Genotype MX	1.021			source Inflorescence	0.57
	Tissue Anthers , Genotype MX	2.41			source Stamen	1.04
	Tissue Caryopsis 5 DAP , Genotype MX	0.967			source Seeds (Stage 6)	0.16
	Tissue Caryopsis 10 DAP , Genotype MX	279.1			source Seeds (Stage 8)	0.257
	Tissue Caryopsis 16 DAP , Genotype MX	2.563			source Seeds (Stage10)	0.244	-0.212156
Contig24700	Tissue Coleoptile , Genotype MX	1.047		AT4G11290	source Cotyledon	0.633
	Tissue Mesocotyl , Genotype MX	0.976			source Hypocotyl	35.4
	Tissue Radicule , Genotype MX	1.005			source Roots (Seedling)	64.4
	Tissue Leaf , Genotype MX	0.882			source Leaf	6.251
	Tissue Root , Genotype MX	1.016			source Roots	90.01
	Tissue IInflorescence , Genotype MX	0.981			source Inflorescence	0.6
	Tissue Anthers , Genotype MX	1.358			source Stamen	0.621
	Tissue Caryopsis 5 DAP , Genotype MX	22.4			source Seeds (Stage 6)	0.583
	Tissue Caryopsis 10 DAP , Genotype MX	290.8			source Seeds (Stage 8)	0.909
	Tissue Caryopsis 16 DAP , Genotype MX	350.7			source Seeds (Stage10)	0.975	-0.320477
Contig2853	Tissue Coleoptile , Genotype MX	35.58		AT4G19170	source Cotyledon	13.79
	Tissue Mesocotyl , Genotype MX	8.186			source Hypocotyl	0.415
	Tissue Radicule , Genotype MX	1.835			source Roots (Seedling)	0.0384
	Tissue Leaf , Genotype MX	0.898			source Leaf	2.575
	Tissue Root , Genotype MX	0.799			source Roots	0.0327
	Tissue IInflorescence , Genotype MX	0.897			source Inflorescence	0.0399
	Tissue Anthers , Genotype MX	0.929			source Stamen	0.894
	Tissue Caryopsis 5 DAP , Genotype MX	0.744			source Seeds (Stage 6)	0.151
	Tissue Caryopsis 10 DAP , Genotype MX	5.065			source Seeds (Stage 8)	4.468
	Tissue Caryopsis 16 DAP , Genotype MX	153.9			source Seeds (Stage10)	9.816	0.650982
Contig3285	Tissue Coleoptile , Genotype MX	0.821		AT1G18730	source Cotyledon	3.881
	Tissue Mesocotyl , Genotype MX	1.925			source Hypocotyl	0.406
	Tissue Radicule , Genotype MX	0.522			source Roots (Seedling)	0.0235
	Tissue Leaf , Genotype MX	0.412			source Leaf	4.768
	Tissue Root , Genotype MX	0.249			source Roots	0.0142
	Tissue IInflorescence , Genotype MX	1.008			source Inflorescence	0.306
	Tissue Anthers , Genotype MX	1.066			source Stamen	0.334
	Tissue Caryopsis 5 DAP , Genotype MX	7.028			source Seeds (Stage 6)	0.102
	Tissue Caryopsis 10 DAP , Genotype MX	1.601			source Seeds (Stage 8)	0.195
	Tissue Caryopsis 16 DAP , Genotype MX	1.06			source Seeds (Stage10)	0.134	-0.259464
HV_CEa0013O20r2	Tissue Coleoptile , Genotype MX	0.753		AT4G11190	source Cotyledon	0.495
	Tissue Mesocotyl , Genotype MX	0.95			source Hypocotyl	223
	Tissue Radicule , Genotype MX	0.781			source Roots (Seedling)	220.6
	Tissue Leaf , Genotype MX	0.846			source Leaf	0.563
	Tissue Root , Genotype MX	1.15			source Roots	59.25
	Tissue IInflorescence , Genotype MX	0.927			source Inflorescence	51.71
	Tissue Anthers , Genotype MX	1.458			source Stamen	0.523
	Tissue Caryopsis 5 DAP , Genotype MX	3.05			source Seeds (Stage 6)	0.538
	Tissue Caryopsis 10 DAP , Genotype MX	2.387			source Seeds (Stage 8)	0.594
	Tissue Caryopsis 16 DAP , Genotype MX	1.2			source Seeds (Stage10)	0.717	-0.396473
HY05D01u	Tissue Coleoptile , Genotype MX	1.076		AT1G31310	source Cotyledon	0.636
	Tissue Mesocotyl , Genotype MX	0.921			source Hypocotyl	0.623
	Tissue Radicule , Genotype MX	1.095			source Roots (Seedling)	0.589
	Tissue Leaf , Genotype MX	0.636			source Leaf	0.678
	Tissue Root , Genotype MX	0.912			source Roots	0.594
	Tissue IInflorescence , Genotype MX	0.875			source Inflorescence	27.1
	Tissue Anthers , Genotype MX	1.37			source Stamen	0.81
	Tissue Caryopsis 5 DAP , Genotype MX	1.246			source Seeds (Stage 6)	2.47
	Tissue Caryopsis 10 DAP , Genotype MX	3.975			source Seeds (Stage 8)	1.705
	Tissue Caryopsis 16 DAP , Genotype MX	6.086			source Seeds (Stage10)	1.003	-0.167999
Contig25238	Tissue Coleoptile , Genotype MX	0.132		AT1G10770	source Cotyledon	3.078
	Tissue Mesocotyl , Genotype MX	0.992			source Hypocotyl	0.859
	Tissue Radicule , Genotype MX	5.938			source Roots (Seedling)	0.63
	Tissue Leaf , Genotype MX	9.861			source Leaf	1.078
	Tissue Root , Genotype MX	7.561			source Roots	0.601
	Tissue IInflorescence , Genotype MX	0.122			source Inflorescence	1.78
	Tissue Anthers , Genotype MX	4.198			source Stamen	1.461
	Tissue Caryopsis 5 DAP , Genotype MX	0.161			source Seeds (Stage 6)	2.546
	Tissue Caryopsis 10 DAP , Genotype MX	0.134			source Seeds (Stage 8)	2.773
	Tissue Caryopsis 16 DAP , Genotype MX	0.238			source Seeds (Stage10)	3.473	-0.719676
Contig6611	Tissue Coleoptile , Genotype MX	2.016		AT4G26260	source Cotyledon	0.351
	Tissue Mesocotyl , Genotype MX	0.906			source Hypocotyl	0.857
	Tissue Radicule , Genotype MX	0.954			source Roots (Seedling)	0.65
	Tissue Leaf , Genotype MX	549.9			source Leaf	0.354
	Tissue Root , Genotype MX	0.909			source Roots	0.597
	Tissue IInflorescence , Genotype MX	0.905			source Inflorescence	48.08
	Tissue Anthers , Genotype MX	1.528			source Stamen	349.2
	Tissue Caryopsis 5 DAP , Genotype MX	0.885			source Seeds (Stage 6)	0.599
	Tissue Caryopsis 10 DAP , Genotype MX	0.902			source Seeds (Stage 8)	0.931
	Tissue Caryopsis 16 DAP , Genotype MX	1.01			source Seeds (Stage10)	1.141	-0.127243
Contig12571	Tissue Coleoptile , Genotype MX	0.167		AT3G53140	source Cotyledon	0.271
	Tissue Mesocotyl , Genotype MX	1.11			source Hypocotyl	0.263
	Tissue Radicule , Genotype MX	1.283			source Roots (Seedling)	0.277
	Tissue Leaf , Genotype MX	18.55			source Leaf	0.38
	Tissue Root , Genotype MX	5.311			source Roots	0.225
	Tissue IInflorescence , Genotype MX	0.104			source Inflorescence	15.88
	Tissue Anthers , Genotype MX	0.114			source Stamen	19.25
	Tissue Caryopsis 5 DAP , Genotype MX	0.139			source Seeds (Stage 6)	0.258
	Tissue Caryopsis 10 DAP , Genotype MX	0.145			source Seeds (Stage 8)	0.295
	Tissue Caryopsis 16 DAP , Genotype MX	0.0763			source Seeds (Stage10)	0.334	-0.230664
Contig7013	Tissue Coleoptile , Genotype MX	5.016		AT1G80690	source Cotyledon	0.349
	Tissue Mesocotyl , Genotype MX	0.296			source Hypocotyl	5.565
	Tissue Radicule , Genotype MX	0.306			source Roots (Seedling)	4.062
	Tissue Leaf , Genotype MX	5.808			source Leaf	0.568
	Tissue Root , Genotype MX	0.283			source Roots	3.866
	Tissue IInflorescence , Genotype MX	1.195			source Inflorescence	1.685
	Tissue Anthers , Genotype MX	0.494			source Stamen	0.179
	Tissue Caryopsis 5 DAP , Genotype MX	2.986			source Seeds (Stage 6)	1.245
	Tissue Caryopsis 10 DAP , Genotype MX	1.131			source Seeds (Stage 8)	0.136
	Tissue Caryopsis 16 DAP , Genotype MX	0.311			source Seeds (Stage10)	0.0845	-0.441797
Contig16998	Tissue Coleoptile , Genotype MX	0.484		AT2G31880	source Cotyledon	5.953
	Tissue Mesocotyl , Genotype MX	0.507			source Hypocotyl	1.911
	Tissue Radicule , Genotype MX	1.584			source Roots (Seedling)	1.288
	Tissue Leaf , Genotype MX	1.211			source Leaf	8.601
	Tissue Root , Genotype MX	2.778			source Roots	2.189
	Tissue IInflorescence , Genotype MX	0.317			source Inflorescence	0.251
	Tissue Anthers , Genotype MX	1.669			source Stamen	0.592
	Tissue Caryopsis 5 DAP , Genotype MX	1.052			source Seeds (Stage 6)	0.0889
	Tissue Caryopsis 10 DAP , Genotype MX	1.443			source Seeds (Stage 8)	0.166
	Tissue Caryopsis 16 DAP , Genotype MX	1.029			source Seeds (Stage10)	0.213	-0.0878016
HVSMEm0002N22r2	Tissue Coleoptile , Genotype MX	0.371		AT4G13030	source Cotyledon	1.263
	Tissue Mesocotyl , Genotype MX	0.367			source Hypocotyl	1.941
	Tissue Radicule , Genotype MX	0.952			source Roots (Seedling)	7.908
	Tissue Leaf , Genotype MX	1.009			source Leaf	1.061
	Tissue Root , Genotype MX	3.561			source Roots	12.13
	Tissue IInflorescence , Genotype MX	0.263			source Inflorescence	0.344
	Tissue Anthers , Genotype MX	1.788			source Stamen	3.362
	Tissue Caryopsis 5 DAP , Genotype MX	1.961			source Seeds (Stage 6)	24.55
	Tissue Caryopsis 10 DAP , Genotype MX	2.163			source Seeds (Stage 8)	60.19
	Tissue Caryopsis 16 DAP , Genotype MX	1.694			source Seeds (Stage10)	55.76	0.441023
HB18O06r	Tissue Coleoptile , Genotype MX	0.405		AT3G03540	source Cotyledon	0.78
	Tissue Mesocotyl , Genotype MX	0.874			source Hypocotyl	6.16
	Tissue Radicule , Genotype MX	1.417			source Roots (Seedling)	3.763
	Tissue Leaf , Genotype MX	1.923			source Leaf	0.877
	Tissue Root , Genotype MX	1.38			source Roots	1.741
	Tissue IInflorescence , Genotype MX	0.694			source Inflorescence	0.557
	Tissue Anthers , Genotype MX	1.408			source Stamen	0.676
	Tissue Caryopsis 5 DAP , Genotype MX	0.733			source Seeds (Stage 6)	4.502
	Tissue Caryopsis 10 DAP , Genotype MX	0.58			source Seeds (Stage 8)	53.99
	Tissue Caryopsis 16 DAP , Genotype MX	0.885			source Seeds (Stage10)	58.33	-0.333132
Contig14574	Tissue Coleoptile , Genotype MX	3.2		AT5G46490	source Cotyledon	6.289
	Tissue Mesocotyl , Genotype MX	0.704			source Hypocotyl	0.768
	Tissue Radicule , Genotype MX	1.653			source Roots (Seedling)	0.632
	Tissue Leaf , Genotype MX	0.0472			source Leaf	5.102
	Tissue Root , Genotype MX	1.044			source Roots	0.603
	Tissue IInflorescence , Genotype MX	2.697			source Inflorescence	0.756
	Tissue Anthers , Genotype MX	0.0636			source Stamen	0.851
	Tissue Caryopsis 5 DAP , Genotype MX	0.873			source Seeds (Stage 6)	0.749
	Tissue Caryopsis 10 DAP , Genotype MX	1.095			source Seeds (Stage 8)	1.385
	Tissue Caryopsis 16 DAP , Genotype MX	0.956			source Seeds (Stage10)	1.512	0.277685
Contig11825	Tissue Coleoptile , Genotype MX	1.561		AT2G09910	source Cotyledon	1.218
	Tissue Mesocotyl , Genotype MX	0.814			source Hypocotyl	1.009
	Tissue Radicule , Genotype MX	2.06			source Roots (Seedling)	1.069
	Tissue Leaf , Genotype MX	0.074			source Leaf	1.174
	Tissue Root , Genotype MX	1.5			source Roots	0.892
	Tissue IInflorescence , Genotype MX	1.839			source Inflorescence	1.028
	Tissue Anthers , Genotype MX	0.0425			source Stamen	1.232
	Tissue Caryopsis 5 DAP , Genotype MX	1.061			source Seeds (Stage 6)	0.873
	Tissue Caryopsis 10 DAP , Genotype MX	0.581			source Seeds (Stage 8)	1.376
	Tissue Caryopsis 16 DAP , Genotype MX	0.439			source Seeds (Stage10)	1.669	-0.485465
Contig17785	Tissue Coleoptile , Genotype MX	2.513		AT1G76070	source Cotyledon	2.088
	Tissue Mesocotyl , Genotype MX	2.004			source Hypocotyl	1.079
	Tissue Radicule , Genotype MX	1.76			source Roots (Seedling)	4.044
	Tissue Leaf , Genotype MX	0.0753			source Leaf	1.758
	Tissue Root , Genotype MX	1.068			source Roots	3.514
	Tissue IInflorescence , Genotype MX	1.458			source Inflorescence	0.236
	Tissue Anthers , Genotype MX	0.358			source Stamen	2.175
	Tissue Caryopsis 5 DAP , Genotype MX	0.851			source Seeds (Stage 6)	0.723
	Tissue Caryopsis 10 DAP , Genotype MX	0.677			source Seeds (Stage 8)	1.348
	Tissue Caryopsis 16 DAP , Genotype MX	0.418			source Seeds (Stage10)	2	0.0821446
Contig4227	Tissue Coleoptile , Genotype MX	1.235		AT1G23310	source Cotyledon	2.476
	Tissue Mesocotyl , Genotype MX	0.939			source Hypocotyl	0.675
	Tissue Radicule , Genotype MX	1.028			source Roots (Seedling)	0.0667
	Tissue Leaf , Genotype MX	0.0979			source Leaf	2.351
	Tissue Root , Genotype MX	0.811			source Roots	0.0722
	Tissue IInflorescence , Genotype MX	1.847			source Inflorescence	0.294
	Tissue Anthers , Genotype MX	0.203			source Stamen	0.338
	Tissue Caryopsis 5 DAP , Genotype MX	1.482			source Seeds (Stage 6)	0.188
	Tissue Caryopsis 10 DAP , Genotype MX	1.339			source Seeds (Stage 8)	0.0679
	Tissue Caryopsis 16 DAP , Genotype MX	1.409			source Seeds (Stage10)	0.0584	-0.367936
Contig22359	Tissue Coleoptile , Genotype MX	0.147		AT1G56300	source Cotyledon	1.331
	Tissue Mesocotyl , Genotype MX	1.207			source Hypocotyl	0.199
	Tissue Radicule , Genotype MX	0.65			source Roots (Seedling)	0.0789
	Tissue Leaf , Genotype MX	11.85			source Leaf	1.02
	Tissue Root , Genotype MX	2.208			source Roots	0.0887
	Tissue IInflorescence , Genotype MX	0.0707			source Inflorescence	0.884
	Tissue Anthers , Genotype MX	0.516			source Stamen	2.039
	Tissue Caryopsis 5 DAP , Genotype MX	0.856			source Seeds (Stage 6)	0.355
	Tissue Caryopsis 10 DAP , Genotype MX	1.986			source Seeds (Stage 8)	0.0915
	Tissue Caryopsis 16 DAP , Genotype MX	3.049			source Seeds (Stage10)	0.125	0.0352066
Contig13239	Tissue Coleoptile , Genotype MX	0.114		AT2G23840	source Cotyledon	5.223
	Tissue Mesocotyl , Genotype MX	1.359			source Hypocotyl	0.411
	Tissue Radicule , Genotype MX	1.168			source Roots (Seedling)	0.0665
	Tissue Leaf , Genotype MX	8.475			source Leaf	1.575
	Tissue Root , Genotype MX	14.04			source Roots	0.0498
	Tissue IInflorescence , Genotype MX	0.0621			source Inflorescence	0.235
	Tissue Anthers , Genotype MX	0.159			source Stamen	1.787
	Tissue Caryopsis 5 DAP , Genotype MX	0.0648			source Seeds (Stage 6)	0.342
	Tissue Caryopsis 10 DAP , Genotype MX	0.11			source Seeds (Stage 8)	0.12
	Tissue Caryopsis 16 DAP , Genotype MX	0.699			source Seeds (Stage10)	0.0783	-0.148519
Contig26171	Tissue Coleoptile , Genotype MX	0.109		AT5G20220	source Cotyledon	1.653
	Tissue Mesocotyl , Genotype MX	0.965			source Hypocotyl	0.948
	Tissue Radicule , Genotype MX	1.627			source Roots (Seedling)	0.0831
	Tissue Leaf , Genotype MX	4.811			source Leaf	1.317
	Tissue Root , Genotype MX	10.15			source Roots	0.0952
	Tissue IInflorescence , Genotype MX	0.102			source Inflorescence	0.711
	Tissue Anthers , Genotype MX	1.47			source Stamen	0.704
	Tissue Caryopsis 5 DAP , Genotype MX	0.253			source Seeds (Stage 6)	0.557
	Tissue Caryopsis 10 DAP , Genotype MX	1.053			source Seeds (Stage 8)	0.285
	Tissue Caryopsis 16 DAP , Genotype MX	1.982			source Seeds (Stage10)	0.279	-0.295736
Contig9000	Tissue Coleoptile , Genotype MX	0.0927		AT5G37360	source Cotyledon	3.908
	Tissue Mesocotyl , Genotype MX	3.452			source Hypocotyl	0.645
	Tissue Radicule , Genotype MX	2.263			source Roots (Seedling)	0.113
	Tissue Leaf , Genotype MX	6.731			source Leaf	3.285
	Tissue Root , Genotype MX	3.051			source Roots	0.11
	Tissue IInflorescence , Genotype MX	0.0275			source Inflorescence	0.296
	Tissue Anthers , Genotype MX	0.783			source Stamen	1.029
	Tissue Caryopsis 5 DAP , Genotype MX	0.0336			source Seeds (Stage 6)	0.345
	Tissue Caryopsis 10 DAP , Genotype MX	0.287			source Seeds (Stage 8)	0.116
	Tissue Caryopsis 16 DAP , Genotype MX	0.422			source Seeds (Stage10)	0.0644	0.32996
Contig950	Tissue Coleoptile , Genotype MX	0.335		AT4G27280	source Cotyledon	6.541
	Tissue Mesocotyl , Genotype MX	0.0877			source Hypocotyl	3.328
	Tissue Radicule , Genotype MX	0.0737			source Roots (Seedling)	6.487
	Tissue Leaf , Genotype MX	41.36			source Leaf	3.742
	Tissue Root , Genotype MX	0.0749			source Roots	11.61
	Tissue IInflorescence , Genotype MX	0.975			source Inflorescence	0.199
	Tissue Anthers , Genotype MX	1.352			source Stamen	1.195
	Tissue Caryopsis 5 DAP , Genotype MX	5.546			source Seeds (Stage 6)	1.072
	Tissue Caryopsis 10 DAP , Genotype MX	6.315			source Seeds (Stage 8)	1.633
	Tissue Caryopsis 16 DAP , Genotype MX	4.413			source Seeds (Stage10)	1.221	-0.103783
Contig5196	Tissue Coleoptile , Genotype MX	3.93		AT1G30510	source Cotyledon	0.606
	Tissue Mesocotyl , Genotype MX	0.889			source Hypocotyl	6.683
	Tissue Radicule , Genotype MX	1.937			source Roots (Seedling)	15.84
	Tissue Leaf , Genotype MX	0.386			source Leaf	1.141
	Tissue Root , Genotype MX	0.965			source Roots	12.36
	Tissue IInflorescence , Genotype MX	4.418			source Inflorescence	1.078
	Tissue Anthers , Genotype MX	3.351			source Stamen	0.959
	Tissue Caryopsis 5 DAP , Genotype MX	2.23			source Seeds (Stage 6)	1.636
	Tissue Caryopsis 10 DAP , Genotype MX	0.74			source Seeds (Stage 8)	0.295
	Tissue Caryopsis 16 DAP , Genotype MX	0.159			source Seeds (Stage10)	0.165	-0.181686
Contig16161	Tissue Coleoptile , Genotype MX	1.946		AT4G04830	source Cotyledon	7.771
	Tissue Mesocotyl , Genotype MX	0.711			source Hypocotyl	5.852
	Tissue Radicule , Genotype MX	1.05			source Roots (Seedling)	11.21
	Tissue Leaf , Genotype MX	1.313			source Leaf	3.996
	Tissue Root , Genotype MX	0.79			source Roots	10.06
	Tissue IInflorescence , Genotype MX	2.192			source Inflorescence	0.371
	Tissue Anthers , Genotype MX	13.07			source Stamen	0.125
	Tissue Caryopsis 5 DAP , Genotype MX	0.874			source Seeds (Stage 6)	1.183
	Tissue Caryopsis 10 DAP , Genotype MX	0.783			source Seeds (Stage 8)	0.934
	Tissue Caryopsis 16 DAP , Genotype MX	0.552			source Seeds (Stage10)	1.231	-0.349266
Contig25250	Tissue Coleoptile , Genotype MX	7.493		AT4G01450	source Cotyledon	3.257
	Tissue Mesocotyl , Genotype MX	1.918			source Hypocotyl	9.391
	Tissue Radicule , Genotype MX	1.468			source Roots (Seedling)	11.62
	Tissue Leaf , Genotype MX	1.345			source Leaf	3.276
	Tissue Root , Genotype MX	0.791			source Roots	11.68
	Tissue IInflorescence , Genotype MX	1.016			source Inflorescence	0.169
	Tissue Anthers , Genotype MX	46.45			source Stamen	3.147
	Tissue Caryopsis 5 DAP , Genotype MX	0.747			source Seeds (Stage 6)	0.0684
	Tissue Caryopsis 10 DAP , Genotype MX	6.056			source Seeds (Stage 8)	0.278
	Tissue Caryopsis 16 DAP , Genotype MX	1.879			source Seeds (Stage10)	0.224	-0.126453
Contig13847	Tissue Coleoptile , Genotype MX	3.452		AT5G27820	source Cotyledon	0.888
	Tissue Mesocotyl , Genotype MX	15.71			source Hypocotyl	0.958
	Tissue Radicule , Genotype MX	0.238			source Roots (Seedling)	1.436
	Tissue Leaf , Genotype MX	6.903			source Leaf	0.779
	Tissue Root , Genotype MX	1.098			source Roots	1.383
	Tissue IInflorescence , Genotype MX	0.43			source Inflorescence	1.278
	Tissue Anthers , Genotype MX	0.32			source Stamen	0.296
	Tissue Caryopsis 5 DAP , Genotype MX	0.647			source Seeds (Stage 6)	0.711
	Tissue Caryopsis 10 DAP , Genotype MX	0.346			source Seeds (Stage 8)	0.259
	Tissue Caryopsis 16 DAP , Genotype MX	0.448			source Seeds (Stage10)	0.173	0.119146
Contig19515	Tissue Coleoptile , Genotype MX	2.216		AT1G69320	source Cotyledon	0.903
	Tissue Mesocotyl , Genotype MX	0.719			source Hypocotyl	0.849
	Tissue Radicule , Genotype MX	0.0387			source Roots (Seedling)	1.066
	Tissue Leaf , Genotype MX	0.056			source Leaf	0.883
	Tissue Root , Genotype MX	0.0598			source Roots	0.971
	Tissue IInflorescence , Genotype MX	1.503			source Inflorescence	1.214
	Tissue Anthers , Genotype MX	25.1			source Stamen	1.422
	Tissue Caryopsis 5 DAP , Genotype MX	5.905			source Seeds (Stage 6)	0.637
	Tissue Caryopsis 10 DAP , Genotype MX	17			source Seeds (Stage 8)	0.812
	Tissue Caryopsis 16 DAP , Genotype MX	21.46			source Seeds (Stage10)	0.864	0.259987
Contig7736	Tissue Coleoptile , Genotype MX	0.777		AT2G25530	source Cotyledon	0.483
	Tissue Mesocotyl , Genotype MX	0.667			source Hypocotyl	0.882
	Tissue Radicule , Genotype MX	0.0616			source Roots (Seedling)	0.214
	Tissue Leaf , Genotype MX	0.441			source Leaf	0.298
	Tissue Root , Genotype MX	0.374			source Roots	0.158
	Tissue IInflorescence , Genotype MX	0.0423			source Inflorescence	1.159
	Tissue Anthers , Genotype MX	51.5			source Stamen	22.5
	Tissue Caryopsis 5 DAP , Genotype MX	2.201			source Seeds (Stage 6)	0.893
	Tissue Caryopsis 10 DAP , Genotype MX	2.071			source Seeds (Stage 8)	0.599
	Tissue Caryopsis 16 DAP , Genotype MX	2.643			source Seeds (Stage10)	0.487	0.997573
Contig10207	Tissue Coleoptile , Genotype MX	15.39		AT5G42240	source Cotyledon	0.663
	Tissue Mesocotyl , Genotype MX	6.137			source Hypocotyl	0.59
	Tissue Radicule , Genotype MX	2.165			source Roots (Seedling)	0.267
	Tissue Leaf , Genotype MX	0.616			source Leaf	0.735
	Tissue Root , Genotype MX	0.797			source Roots	0.171
	Tissue IInflorescence , Genotype MX	0.864			source Inflorescence	2.247
	Tissue Anthers , Genotype MX	0.688			source Stamen	0.0875
	Tissue Caryopsis 5 DAP , Genotype MX	0.569			source Seeds (Stage 6)	0.903
	Tissue Caryopsis 10 DAP , Genotype MX	1.152			source Seeds (Stage 8)	0.0959
	Tissue Caryopsis 16 DAP , Genotype MX	16.44			source Seeds (Stage10)	0.0385	-0.207295
HVSMEb0010A16r2	Tissue Coleoptile , Genotype MX	28.56		AT1G65480	source Cotyledon	3.371
	Tissue Mesocotyl , Genotype MX	45.86			source Hypocotyl	0.438
	Tissue Radicule , Genotype MX	1.899			source Roots (Seedling)	0.414
	Tissue Leaf , Genotype MX	23.6			source Leaf	1.94
	Tissue Root , Genotype MX	0.772			source Roots	0.528
	Tissue IInflorescence , Genotype MX	0.829			source Inflorescence	0.633
	Tissue Anthers , Genotype MX	0.929			source Stamen	13.19
	Tissue Caryopsis 5 DAP , Genotype MX	0.786			source Seeds (Stage 6)	14.01
	Tissue Caryopsis 10 DAP , Genotype MX	0.775			source Seeds (Stage 8)	2.314
	Tissue Caryopsis 16 DAP , Genotype MX	0.867			source Seeds (Stage10)	1.277	-0.272681
Contig19347	Tissue Coleoptile , Genotype MX	1.99		AT1G11170	source Cotyledon	1.191
	Tissue Mesocotyl , Genotype MX	3.341			source Hypocotyl	1.682
	Tissue Radicule , Genotype MX	2.319			source Roots (Seedling)	1.924
	Tissue Leaf , Genotype MX	1.172			source Leaf	0.84
	Tissue Root , Genotype MX	1.534			source Roots	1.098
	Tissue IInflorescence , Genotype MX	0.887			source Inflorescence	1.173
	Tissue Anthers , Genotype MX	0.698			source Stamen	11.41
	Tissue Caryopsis 5 DAP , Genotype MX	0.562			source Seeds (Stage 6)	84.26
	Tissue Caryopsis 10 DAP , Genotype MX	0.495			source Seeds (Stage 8)	117.8
	Tissue Caryopsis 16 DAP , Genotype MX	0.478			source Seeds (Stage10)	83.15	-0.616737
HY09G07u	Tissue Coleoptile , Genotype MX	0.953		AT5G54640	source Cotyledon	0.466
	Tissue Mesocotyl , Genotype MX	1.976			source Hypocotyl	0.513
	Tissue Radicule , Genotype MX	0.92			source Roots (Seedling)	0.713
	Tissue Leaf , Genotype MX	0.941			source Leaf	0.542
	Tissue Root , Genotype MX	0.938			source Roots	0.528
	Tissue IInflorescence , Genotype MX	1.75			source Inflorescence	2.524
	Tissue Anthers , Genotype MX	3.106			source Stamen	0.958
	Tissue Caryopsis 5 DAP , Genotype MX	3.146			source Seeds (Stage 6)	2.703
	Tissue Caryopsis 10 DAP , Genotype MX	2.626			source Seeds (Stage 8)	6.64
	Tissue Caryopsis 16 DAP , Genotype MX	6.813			source Seeds (Stage10)	7.538	0.788124
Contig21626	Tissue Coleoptile , Genotype MX	1.129		AT3G12920	source Cotyledon	0.538
	Tissue Mesocotyl , Genotype MX	1.039			source Hypocotyl	1.225
	Tissue Radicule , Genotype MX	1.239			source Roots (Seedling)	1.456
	Tissue Leaf , Genotype MX	0.336			source Leaf	0.766
	Tissue Root , Genotype MX	0.704			source Roots	1.153
	Tissue IInflorescence , Genotype MX	0.638			source Inflorescence	1.517
	Tissue Anthers , Genotype MX	2.125			source Stamen	1.039
	Tissue Caryopsis 5 DAP , Genotype MX	2.656			source Seeds (Stage 6)	0.998
	Tissue Caryopsis 10 DAP , Genotype MX	5.649			source Seeds (Stage 8)	7.311
	Tissue Caryopsis 16 DAP , Genotype MX	4.14			source Seeds (Stage10)	9.756	0.83495
Contig9315	Tissue Coleoptile , Genotype MX	5.67		AT3G51420	source Cotyledon	2.763
	Tissue Mesocotyl , Genotype MX	12.71			source Hypocotyl	0.203
	Tissue Radicule , Genotype MX	7.049			source Roots (Seedling)	0.0136
	Tissue Leaf , Genotype MX	1.626			source Leaf	2.214
	Tissue Root , Genotype MX	1.131			source Roots	0.0134
	Tissue IInflorescence , Genotype MX	0.378			source Inflorescence	0.234
	Tissue Anthers , Genotype MX	0.212			source Stamen	0.537
	Tissue Caryopsis 5 DAP , Genotype MX	0.619			source Seeds (Stage 6)	1.409
	Tissue Caryopsis 10 DAP , Genotype MX	0.0309			source Seeds (Stage 8)	0.287
	Tissue Caryopsis 16 DAP , Genotype MX	0.0272			source Seeds (Stage10)	0.187	-0.00284338
Contig20253	Tissue Coleoptile , Genotype MX	2.587		AT4G23240	source Cotyledon	3.563
	Tissue Mesocotyl , Genotype MX	0.544			source Hypocotyl	0.515
	Tissue Radicule , Genotype MX	1.246			source Roots (Seedling)	0.443
	Tissue Leaf , Genotype MX	3.08			source Leaf	3.029
	Tissue Root , Genotype MX	0.331			source Roots	0.409
	Tissue IInflorescence , Genotype MX	3.587			source Inflorescence	0.733
	Tissue Anthers , Genotype MX	0.105			source Stamen	0.505
	Tissue Caryopsis 5 DAP , Genotype MX	0.29			source Seeds (Stage 6)	0.569
	Tissue Caryopsis 10 DAP , Genotype MX	0.042			source Seeds (Stage 8)	0.503
	Tissue Caryopsis 16 DAP , Genotype MX	0.0512			source Seeds (Stage10)	0.707	0.648814
Contig9320	Tissue Coleoptile , Genotype MX	0.14		AT5G58260	source Cotyledon	3.395
	Tissue Mesocotyl , Genotype MX	0.446			source Hypocotyl	0.129
	Tissue Radicule , Genotype MX	1.333			source Roots (Seedling)	0.0185
	Tissue Leaf , Genotype MX	3.536			source Leaf	4.106
	Tissue Root , Genotype MX	7.685			source Roots	0.0193
	Tissue IInflorescence , Genotype MX	0.0799			source Inflorescence	0.234
	Tissue Anthers , Genotype MX	0.107			source Stamen	0.099
	Tissue Caryopsis 5 DAP , Genotype MX	0.19			source Seeds (Stage 6)	0.0229
	Tissue Caryopsis 10 DAP , Genotype MX	0.93			source Seeds (Stage 8)	0.047
	Tissue Caryopsis 16 DAP , Genotype MX	5.545			source Seeds (Stage10)	0.0599	-0.0164274
Contig16541	Tissue Coleoptile , Genotype MX	2.617		AT2G20630	source Cotyledon	1.694
	Tissue Mesocotyl , Genotype MX	1.289			source Hypocotyl	2.271
	Tissue Radicule , Genotype MX	0.652			source Roots (Seedling)	1.456
	Tissue Leaf , Genotype MX	3.973			source Leaf	3.005
	Tissue Root , Genotype MX	0.717			source Roots	1.446
	Tissue IInflorescence , Genotype MX	1.927			source Inflorescence	0.571
	Tissue Anthers , Genotype MX	0.442			source Stamen	0.895
	Tissue Caryopsis 5 DAP , Genotype MX	0.252			source Seeds (Stage 6)	0.0178
	Tissue Caryopsis 10 DAP , Genotype MX	0.087			source Seeds (Stage 8)	0.237
	Tissue Caryopsis 16 DAP , Genotype MX	0.0816			source Seeds (Stage10)	0.17	0.767527
Contig15759	Tissue Coleoptile , Genotype MX	2.636		AT1G14150	source Cotyledon	5.222
	Tissue Mesocotyl , Genotype MX	42.28			source Hypocotyl	0.082
	Tissue Radicule , Genotype MX	5.791			source Roots (Seedling)	0.0166
	Tissue Leaf , Genotype MX	0.0637			source Leaf	6.127
	Tissue Root , Genotype MX	5.344			source Roots	0.0157
	Tissue IInflorescence , Genotype MX	0.079			source Inflorescence	0.0664
	Tissue Anthers , Genotype MX	9.787			source Stamen	0.0476
	Tissue Caryopsis 5 DAP , Genotype MX	1.015			source Seeds (Stage 6)	0.0159
	Tissue Caryopsis 10 DAP , Genotype MX	0.0671			source Seeds (Stage 8)	0.0215
	Tissue Caryopsis 16 DAP , Genotype MX	0.105			source Seeds (Stage10)	0.023	-0.215715
Contig257	Tissue Coleoptile , Genotype MX	1.152		AT1G67090	source Cotyledon	1.06
	Tissue Mesocotyl , Genotype MX	0.979			source Hypocotyl	0.761
	Tissue Radicule , Genotype MX	1.011			source Roots (Seedling)	0.0422
	Tissue Leaf , Genotype MX	1.127			source Leaf	1.117
	Tissue Root , Genotype MX	0.972			source Roots	0.01*
	Tissue IInflorescence , Genotype MX	0.88			source Inflorescence	0.673
	Tissue Anthers , Genotype MX	1.628			source Stamen	0.652
	Tissue Caryopsis 5 DAP , Genotype MX	0.933			source Seeds (Stage 6)	0.713
	Tissue Caryopsis 10 DAP , Genotype MX	971.9			source Seeds (Stage 8)	0.36
	Tissue Caryopsis 16 DAP , Genotype MX	2.367			source Seeds (Stage10)	0.0929	-0.245733
Contig216	Tissue Coleoptile , Genotype MX	1.06		AT3G11930	source Cotyledon	5.087
	Tissue Mesocotyl , Genotype MX	0.97			source Hypocotyl	0.0199
	Tissue Radicule , Genotype MX	0.988			source Roots (Seedling)	0.503
	Tissue Leaf , Genotype MX	1.048			source Leaf	2.236
	Tissue Root , Genotype MX	0.97			source Roots	0.811
	Tissue IInflorescence , Genotype MX	0.99			source Inflorescence	0.0432
	Tissue Anthers , Genotype MX	1.26			source Stamen	8.149
	Tissue Caryopsis 5 DAP , Genotype MX	0.963			source Seeds (Stage 6)	5.645
	Tissue Caryopsis 10 DAP , Genotype MX	1.08			source Seeds (Stage 8)	10.28
	Tissue Caryopsis 16 DAP , Genotype MX	3.603			source Seeds (Stage10)	9.457	0.517121
Contig23272	Tissue Coleoptile , Genotype MX	0.228		AT4G36630	source Cotyledon	1.192
	Tissue Mesocotyl , Genotype MX	1.629			source Hypocotyl	1.295
	Tissue Radicule , Genotype MX	2.533			source Roots (Seedling)	1.495
	Tissue Leaf , Genotype MX	12.12			source Leaf	1.006
	Tissue Root , Genotype MX	1.545			source Roots	1.293
	Tissue IInflorescence , Genotype MX	0.315			source Inflorescence	0.945
	Tissue Anthers , Genotype MX	3.872			source Stamen	1.125
	Tissue Caryopsis 5 DAP , Genotype MX	0.136			source Seeds (Stage 6)	1.205
	Tissue Caryopsis 10 DAP , Genotype MX	0.0907			source Seeds (Stage 8)	1.485
	Tissue Caryopsis 16 DAP , Genotype MX	0.178			source Seeds (Stage10)	1.545	-0.428568
Contig8910	Tissue Coleoptile , Genotype MX	0.77		AT5G55680	source Cotyledon	1.065
	Tissue Mesocotyl , Genotype MX	1.195			source Hypocotyl	1.087
	Tissue Radicule , Genotype MX	0.974			source Roots (Seedling)	1.031
	Tissue Leaf , Genotype MX	17.47			source Leaf	1.313
	Tissue Root , Genotype MX	1.559			source Roots	1.19
	Tissue IInflorescence , Genotype MX	0.375			source Inflorescence	1.016
	Tissue Anthers , Genotype MX	3.737			source Stamen	1.144
	Tissue Caryopsis 5 DAP , Genotype MX	0.609			source Seeds (Stage 6)	0.964
	Tissue Caryopsis 10 DAP , Genotype MX	0.488			source Seeds (Stage 8)	1.051
	Tissue Caryopsis 16 DAP , Genotype MX	0.77			source Seeds (Stage10)	1.341	0.56996
HVSMEl0002L06r2	Tissue Coleoptile , Genotype MX	1.017		AT2G01210	source Cotyledon	0.386
	Tissue Mesocotyl , Genotype MX	0.982			source Hypocotyl	2.848
	Tissue Radicule , Genotype MX	1.016			source Roots (Seedling)	2.866
	Tissue Leaf , Genotype MX	78.68			source Leaf	0.471
	Tissue Root , Genotype MX	0.986			source Roots	2.223
	Tissue IInflorescence , Genotype MX	1.004			source Inflorescence	8.359
	Tissue Anthers , Genotype MX	1.383			source Stamen	0.294
	Tissue Caryopsis 5 DAP , Genotype MX	0.979			source Seeds (Stage 6)	20.05
	Tissue Caryopsis 10 DAP , Genotype MX	0.981			source Seeds (Stage 8)	0.756
	Tissue Caryopsis 16 DAP , Genotype MX	1.04			source Seeds (Stage10)	0.466	-0.194574
Contig14515	Tissue Coleoptile , Genotype MX	1.983		AT4G09490	source Cotyledon	0.748
	Tissue Mesocotyl , Genotype MX	0.416			source Hypocotyl	0.603
	Tissue Radicule , Genotype MX	1.02			source Roots (Seedling)	0.361
	Tissue Leaf , Genotype MX	0.0301			source Leaf	0.787
	Tissue Root , Genotype MX	0.888			source Roots	0.444
	Tissue IInflorescence , Genotype MX	2.276			source Inflorescence	1.433
	Tissue Anthers , Genotype MX	0.0146			source Stamen	0.401
	Tissue Caryopsis 5 DAP , Genotype MX	1.302			source Seeds (Stage 6)	2.636
	Tissue Caryopsis 10 DAP , Genotype MX	1.216			source Seeds (Stage 8)	4.247
	Tissue Caryopsis 16 DAP , Genotype MX	0.952			source Seeds (Stage10)	5.159	0.197562
HW06H20u	Tissue Coleoptile , Genotype MX	2.178		AT2G47040	source Cotyledon	1.076
	Tissue Mesocotyl , Genotype MX	0.37			source Hypocotyl	0.629
	Tissue Radicule , Genotype MX	1.5			source Roots (Seedling)	0.653
	Tissue Leaf , Genotype MX	0.0162			source Leaf	0.789
	Tissue Root , Genotype MX	1.137			source Roots	0.428
	Tissue IInflorescence , Genotype MX	2.01			source Inflorescence	3.936
	Tissue Anthers , Genotype MX	0.0236			source Stamen	1.19
	Tissue Caryopsis 5 DAP , Genotype MX	1.354			source Seeds (Stage 6)	15.3
	Tissue Caryopsis 10 DAP , Genotype MX	2.152			source Seeds (Stage 8)	10.93
	Tissue Caryopsis 16 DAP , Genotype MX	0.634			source Seeds (Stage10)	10.9	0.259341
Contig15436	Tissue Coleoptile , Genotype MX	3.694		AT3G06220	source Cotyledon	0.539
	Tissue Mesocotyl , Genotype MX	1.09			source Hypocotyl	0.776
	Tissue Radicule , Genotype MX	2.161			source Roots (Seedling)	0.574
	Tissue Leaf , Genotype MX	0.0839			source Leaf	0.544
	Tissue Root , Genotype MX	1.322			source Roots	0.573
	Tissue IInflorescence , Genotype MX	1.552			source Inflorescence	166.9
	Tissue Anthers , Genotype MX	0.031			source Stamen	0.569
	Tissue Caryopsis 5 DAP , Genotype MX	0.793			source Seeds (Stage 6)	0.8
	Tissue Caryopsis 10 DAP , Genotype MX	0.742			source Seeds (Stage 8)	0.767
	Tissue Caryopsis 16 DAP , Genotype MX	0.348			source Seeds (Stage10)	0.706	0.117051
HVSMEm0018L16r2	Tissue Coleoptile , Genotype MX	0.651		AT3G25640	source Cotyledon	0.878
	Tissue Mesocotyl , Genotype MX	1.309			source Hypocotyl	7.06
	Tissue Radicule , Genotype MX	0.692			source Roots (Seedling)	10.83
	Tissue Leaf , Genotype MX	4.509			source Leaf	0.985
	Tissue Root , Genotype MX	0.748			source Roots	4.967
	Tissue IInflorescence , Genotype MX	0.978			source Inflorescence	2.051
	Tissue Anthers , Genotype MX	0.963			source Stamen	1.229
	Tissue Caryopsis 5 DAP , Genotype MX	1.153			source Seeds (Stage 6)	9.516
	Tissue Caryopsis 10 DAP , Genotype MX	0.646			source Seeds (Stage 8)	1.693
	Tissue Caryopsis 16 DAP , Genotype MX	0.483			source Seeds (Stage10)	1.042	-0.186391
Contig12022	Tissue Coleoptile , Genotype MX	2.286		T2G43880	source Cotyledon	1.018
	Tissue Mesocotyl , Genotype MX	0.708			source Hypocotyl	0.929
	Tissue Radicule , Genotype MX	0.402			source Roots (Seedling)	18.2
	Tissue Leaf , Genotype MX	8.677			source Leaf	1.036
	Tissue Root , Genotype MX	0.214			source Roots	26.86
	Tissue IInflorescence , Genotype MX	1.306			source Inflorescence	0.992
	Tissue Anthers , Genotype MX	0.303			source Stamen	1.414
	Tissue Caryopsis 5 DAP , Genotype MX	1.466			source Seeds (Stage 6)	2.115
	Tissue Caryopsis 10 DAP , Genotype MX	1.454			source Seeds (Stage 8)	2.805
	Tissue Caryopsis 16 DAP , Genotype MX	0.61			source Seeds (Stage10)	3.174	-0.321578
Contig9925	Tissue Coleoptile , Genotype MX	171.9		AT4G13180	source Cotyledon	1.817
	Tissue Mesocotyl , Genotype MX	71.28			source Hypocotyl	6.967
	Tissue Radicule , Genotype MX	8.266			source Roots (Seedling)	7.887
	Tissue Leaf , Genotype MX	7.473			source Leaf	1.667
	Tissue Root , Genotype MX	0.176			source Roots	10.54
	Tissue IInflorescence , Genotype MX	0.505			source Inflorescence	0.257
	Tissue Anthers , Genotype MX	0.211			source Stamen	0.741
	Tissue Caryopsis 5 DAP , Genotype MX	0.159			source Seeds (Stage 6)	0.89
	Tissue Caryopsis 10 DAP , Genotype MX	0.167			source Seeds (Stage 8)	3.834
	Tissue Caryopsis 16 DAP , Genotype MX	0.186			source Seeds (Stage10)	6.829	-0.102857
Contig4380	Tissue Coleoptile , Genotype MX	2.037		AT1G78170	source Cotyledon	0.369
	Tissue Mesocotyl , Genotype MX	0.655			source Hypocotyl	0.74
	Tissue Radicule , Genotype MX	0.314			source Roots (Seedling)	0.0389
	Tissue Leaf , Genotype MX	4.091			source Leaf	0.136
	Tissue Root , Genotype MX	0.19			source Roots	0.0565
	Tissue IInflorescence , Genotype MX	0.623			source Inflorescence	2.266
	Tissue Anthers , Genotype MX	0.206			source Stamen	1.68
	Tissue Caryopsis 5 DAP , Genotype MX	1.738			source Seeds (Stage 6)	0.923
	Tissue Caryopsis 10 DAP , Genotype MX	1.232			source Seeds (Stage 8)	0.799
	Tissue Caryopsis 16 DAP , Genotype MX	1.351			source Seeds (Stage10)	0.355	-0.31938
Contig21329	Tissue Coleoptile , Genotype MX	1.227		AT5G20150	source Cotyledon	1.641
	Tissue Mesocotyl , Genotype MX	0.914			source Hypocotyl	0.478
	Tissue Radicule , Genotype MX	1.096			source Roots (Seedling)	0.724
	Tissue Leaf , Genotype MX	0.42			source Leaf	0.125
	Tissue Root , Genotype MX	0.971			source Roots	0.689
	Tissue IInflorescence , Genotype MX	1.684			source Inflorescence	0.564
	Tissue Anthers , Genotype MX	2.236			source Stamen	1.338
	Tissue Caryopsis 5 DAP , Genotype MX	0.95			source Seeds (Stage 6)	1.642
	Tissue Caryopsis 10 DAP , Genotype MX	1.683			source Seeds (Stage 8)	3.171
	Tissue Caryopsis 16 DAP , Genotype MX	1.658			source Seeds (Stage10)	2.399	0.525666
Contig3777	Tissue Coleoptile , Genotype MX	0.23		AT2G30340	source Cotyledon	1.077
	Tissue Mesocotyl , Genotype MX	4.813			source Hypocotyl	0.995
	Tissue Radicule , Genotype MX	31.67			source Roots (Seedling)	20.48
	Tissue Leaf , Genotype MX	3.371			source Leaf	1.185
	Tissue Root , Genotype MX	38.84			source Roots	26.71
	Tissue IInflorescence , Genotype MX	0.426			source Inflorescence	0.903
	Tissue Anthers , Genotype MX	0.0201			source Stamen	1.021
	Tissue Caryopsis 5 DAP , Genotype MX	0.948			source Seeds (Stage 6)	3.852
	Tissue Caryopsis 10 DAP , Genotype MX	0.101			source Seeds (Stage 8)	14.51
	Tissue Caryopsis 16 DAP , Genotype MX	0.0846			source Seeds (Stage10)	18.85	0.743587
Contig17412	Tissue Coleoptile , Genotype MX	2.399		AT2G24650	source Cotyledon	0.242
	Tissue Mesocotyl , Genotype MX	0.266			source Hypocotyl	0.686
	Tissue Radicule , Genotype MX	0.263			source Roots (Seedling)	0.149
	Tissue Leaf , Genotype MX	87.7			source Leaf	0.754
	Tissue Root , Genotype MX	0.246			source Roots	0.121
	Tissue IInflorescence , Genotype MX	1.268			source Inflorescence	3.886
	Tissue Anthers , Genotype MX	8.759			source Stamen	0.246
	Tissue Caryopsis 5 DAP , Genotype MX	1.398			source Seeds (Stage 6)	1.917
	Tissue Caryopsis 10 DAP , Genotype MX	0.276			source Seeds (Stage 8)	0.425
	Tissue Caryopsis 16 DAP , Genotype MX	0.259			source Seeds (Stage10)	0.418	-0.0482981
Contig7125	Tissue Coleoptile , Genotype MX	1.573		AT5G40950	source Cotyledon	1.711
	Tissue Mesocotyl , Genotype MX	0.402			source Hypocotyl	0.464
	Tissue Radicule , Genotype MX	0.317			source Roots (Seedling)	0.104
	Tissue Leaf , Genotype MX	76.51			source Leaf	1.635
	Tissue Root , Genotype MX	0.271			source Roots	0.107
	Tissue IInflorescence , Genotype MX	1.596			source Inflorescence	0.81
	Tissue Anthers , Genotype MX	29.3			source Stamen	0.211
	Tissue Caryopsis 5 DAP , Genotype MX	0.954			source Seeds (Stage 6)	0.87
	Tissue Caryopsis 10 DAP , Genotype MX	0.8			source Seeds (Stage 8)	0.349
	Tissue Caryopsis 16 DAP , Genotype MX	0.379			source Seeds (Stage10)	0.383	0.474796
Contig23393	Tissue Coleoptile , Genotype MX	1.056		AT5G52660	source Cotyledon	1.024
	Tissue Mesocotyl , Genotype MX	0.963			source Hypocotyl	0.555
	Tissue Radicule , Genotype MX	0.991			source Roots (Seedling)	0.862
	Tissue Leaf , Genotype MX	1			source Leaf	0.943
	Tissue Root , Genotype MX	0.948			source Roots	0.721
	Tissue IInflorescence , Genotype MX	1.01			source Inflorescence	0.854
	Tissue Anthers , Genotype MX	1.209			source Stamen	2.851
	Tissue Caryopsis 5 DAP , Genotype MX	51.9			source Seeds (Stage 6)	1.273
	Tissue Caryopsis 10 DAP , Genotype MX	17.44			source Seeds (Stage 8)	2.371
	Tissue Caryopsis 16 DAP , Genotype MX	1.981			source Seeds (Stage10)	3.027	0.059639
Contig5181	Tissue Coleoptile , Genotype MX	0.437		AT4G28430	source Cotyledon	0.659
	Tissue Mesocotyl , Genotype MX	2.419			source Hypocotyl	8.383
	Tissue Radicule , Genotype MX	0.166			source Roots (Seedling)	4.44
	Tissue Leaf , Genotype MX	1.933			source Leaf	0.699
	Tissue Root , Genotype MX	0.0784			source Roots	1.735
	Tissue IInflorescence , Genotype MX	0.49			source Inflorescence	4.375
	Tissue Anthers , Genotype MX	0.726			source Stamen	0.689
	Tissue Caryopsis 5 DAP , Genotype MX	33.13			source Seeds (Stage 6)	0.841
	Tissue Caryopsis 10 DAP , Genotype MX	15.55			source Seeds (Stage 8)	0.746
	Tissue Caryopsis 16 DAP , Genotype MX	17.99			source Seeds (Stage10)	1.093	-0.336027
Contig1071	Tissue Coleoptile , Genotype MX	0.517		AT3G59570	source Cotyledon	0.969
	Tissue Mesocotyl , Genotype MX	3.543			source Hypocotyl	0.779
	Tissue Radicule , Genotype MX	0.0798			source Roots (Seedling)	0.971
	Tissue Leaf , Genotype MX	14.91			source Leaf	1.117
	Tissue Root , Genotype MX	0.0563			source Roots	0.794
	Tissue IInflorescence , Genotype MX	0.0555			source Inflorescence	1.694
	Tissue Anthers , Genotype MX	0.071			source Stamen	1.087
	Tissue Caryopsis 5 DAP , Genotype MX	27.89			source Seeds (Stage 6)	0.796
	Tissue Caryopsis 10 DAP , Genotype MX	17.55			source Seeds (Stage 8)	0.575
	Tissue Caryopsis 16 DAP , Genotype MX	11.01			source Seeds (Stage10)	0.796	-0.414839
Contig12866	Tissue Coleoptile , Genotype MX	2.832		AT3G10200	source Cotyledon	0.587
	Tissue Mesocotyl , Genotype MX	24.92			source Hypocotyl	2.941
	Tissue Radicule , Genotype MX	679			source Roots (Seedling)	0.461
	Tissue Leaf , Genotype MX	1.43			source Leaf	0.626
	Tissue Root , Genotype MX	381.1			source Roots	0.415
	Tissue IInflorescence , Genotype MX	2.436			source Inflorescence	6.357
	Tissue Anthers , Genotype MX	1.18			source Stamen	0.357
	Tissue Caryopsis 5 DAP , Genotype MX	0.832			source Seeds (Stage 6)	45.79
	Tissue Caryopsis 10 DAP , Genotype MX	0.794			source Seeds (Stage 8)	19.59
	Tissue Caryopsis 16 DAP , Genotype MX	0.923			source Seeds (Stage10)	12.61	-0.303759
HV_CEa0013J19f	Tissue Coleoptile , Genotype MX	0.966		AT1G08810	source Cotyledon	2.92
	Tissue Mesocotyl , Genotype MX	0.877			source Hypocotyl	0.606
	Tissue Radicule , Genotype MX	0.951			source Roots (Seedling)	0.272
	Tissue Leaf , Genotype MX	298.1			source Leaf	1.648
	Tissue Root , Genotype MX	0.899			source Roots	0.237
	Tissue IInflorescence , Genotype MX	1.148			source Inflorescence	0.269
	Tissue Anthers , Genotype MX	4.859			source Stamen	1.152
	Tissue Caryopsis 5 DAP , Genotype MX	8.133			source Seeds (Stage 6)	31.06
	Tissue Caryopsis 10 DAP , Genotype MX	7.73			source Seeds (Stage 8)	39.54
	Tissue Caryopsis 16 DAP , Genotype MX	2.118			source Seeds (Stage10)	22.87	-0.170949
Contig19438	Tissue Coleoptile , Genotype MX	0.99		AT1G16780	source Cotyledon	0.472
	Tissue Mesocotyl , Genotype MX	0.944			source Hypocotyl	1.208
	Tissue Radicule , Genotype MX	0.893			source Roots (Seedling)	0.477
	Tissue Leaf , Genotype MX	189.9			source Leaf	0.662
	Tissue Root , Genotype MX	0.905			source Roots	0.391
	Tissue IInflorescence , Genotype MX	1.237			source Inflorescence	2.067
	Tissue Anthers , Genotype MX	5.529			source Stamen	0.384
	Tissue Caryopsis 5 DAP , Genotype MX	1.339			source Seeds (Stage 6)	1.34
	Tissue Caryopsis 10 DAP , Genotype MX	1.923			source Seeds (Stage 8)	0.143
	Tissue Caryopsis 16 DAP , Genotype MX	3.375			source Seeds (Stage10)	0.0587	-0.0418517
Contig26204	Tissue Coleoptile , Genotype MX	1.009		AT3G25160	source Cotyledon	1.349
	Tissue Mesocotyl , Genotype MX	0.959			source Hypocotyl	0.817
	Tissue Radicule , Genotype MX	1.008			source Roots (Seedling)	0.827
	Tissue Leaf , Genotype MX	177.1			source Leaf	1.138
	Tissue Root , Genotype MX	0.987			source Roots	0.828
	Tissue IInflorescence , Genotype MX	0.982			source Inflorescence	0.822
	Tissue Anthers , Genotype MX	1.316			source Stamen	0.947
	Tissue Caryopsis 5 DAP , Genotype MX	1.003			source Seeds (Stage 6)	388.1
	Tissue Caryopsis 10 DAP , Genotype MX	0.959			source Seeds (Stage 8)	115.7
	Tissue Caryopsis 16 DAP , Genotype MX	1.155			source Seeds (Stage10)	63.18	-0.161556
rbasd16a13	Tissue Coleoptile , Genotype MX	1.095		AT3G44460	source Cotyledon	1.091
	Tissue Mesocotyl , Genotype MX	0.364			source Hypocotyl	0.806
	Tissue Radicule , Genotype MX	0.021			source Roots (Seedling)	0.841
	Tissue Leaf , Genotype MX	4.723			source Leaf	1.036
	Tissue Root , Genotype MX	0.01*			source Roots	0.81
	Tissue IInflorescence , Genotype MX	0.0518			source Inflorescence	1.056
	Tissue Anthers , Genotype MX	0.0197			source Stamen	1.024
	Tissue Caryopsis 5 DAP , Genotype MX	1.962			source Seeds (Stage 6)	99.96
	Tissue Caryopsis 10 DAP , Genotype MX	2.461			source Seeds (Stage 8)	101.9
	Tissue Caryopsis 16 DAP , Genotype MX	1.749			source Seeds (Stage10)	60.48	0.33745
Contig15376	Tissue Coleoptile , Genotype MX	2.309		AT3G13175	source Cotyledon	0.173
	Tissue Mesocotyl , Genotype MX	0.504			source Hypocotyl	0.945
	Tissue Radicule , Genotype MX	0.0524			source Roots (Seedling)	1.099
	Tissue Leaf , Genotype MX	0.505			source Leaf	0.465
	Tissue Root , Genotype MX	0.0415			source Roots	1.492
	Tissue IInflorescence , Genotype MX	5.491			source Inflorescence	3.233
	Tissue Anthers , Genotype MX	0.507			source Stamen	0.163
	Tissue Caryopsis 5 DAP , Genotype MX	2.014			source Seeds (Stage 6)	1.932
	Tissue Caryopsis 10 DAP , Genotype MX	2.183			source Seeds (Stage 8)	0.251
	Tissue Caryopsis 16 DAP , Genotype MX	1.9			source Seeds (Stage10)	0.213	0.569003
Contig4873	Tissue Coleoptile , Genotype MX	2.851		AT2G20940	source Cotyledon	0.324
	Tissue Mesocotyl , Genotype MX	0.513			source Hypocotyl	1.259
	Tissue Radicule , Genotype MX	0.138			source Roots (Seedling)	2.284
	Tissue Leaf , Genotype MX	0.808			source Leaf	0.512
	Tissue Root , Genotype MX	0.0297			source Roots	2.013
	Tissue IInflorescence , Genotype MX	2.765			source Inflorescence	2.539
	Tissue Anthers , Genotype MX	0.613			source Stamen	0.311
	Tissue Caryopsis 5 DAP , Genotype MX	1.486			source Seeds (Stage 6)	1.254
	Tissue Caryopsis 10 DAP , Genotype MX	1.258			source Seeds (Stage 8)	4.212
	Tissue Caryopsis 16 DAP , Genotype MX	0.689			source Seeds (Stage10)	4.719	-0.121015
Contig8416	Tissue Coleoptile , Genotype MX	0.221		AT1G78370	source Cotyledon	2.158
	Tissue Mesocotyl , Genotype MX	2.133			source Hypocotyl	4.567
	Tissue Radicule , Genotype MX	1.064			source Roots (Seedling)	0.21
	Tissue Leaf , Genotype MX	0.58			source Leaf	2.582
	Tissue Root , Genotype MX	1.043			source Roots	0.0854
	Tissue IInflorescence , Genotype MX	0.0955			source Inflorescence	0.688
	Tissue Anthers , Genotype MX	1.418			source Stamen	0.0119
	Tissue Caryopsis 5 DAP , Genotype MX	1.527			source Seeds (Stage 6)	1.944
	Tissue Caryopsis 10 DAP , Genotype MX	1.196			source Seeds (Stage 8)	0.174
	Tissue Caryopsis 16 DAP , Genotype MX	1.356			source Seeds (Stage10)	0.0252	0.244475
Contig20064	Tissue Coleoptile , Genotype MX	4.887		AT4G31840	source Cotyledon	0.236
	Tissue Mesocotyl , Genotype MX	19.42			source Hypocotyl	4.374
	Tissue Radicule , Genotype MX	3.227			source Roots (Seedling)	2.837
	Tissue Leaf , Genotype MX	0.324			source Leaf	0.326
	Tissue Root , Genotype MX	0.0902			source Roots	1.811
	Tissue IInflorescence , Genotype MX	0.252			source Inflorescence	7.214
	Tissue Anthers , Genotype MX	0.1			source Stamen	0.0148
	Tissue Caryopsis 5 DAP , Genotype MX	0.0989			source Seeds (Stage 6)	2.452
	Tissue Caryopsis 10 DAP , Genotype MX	0.106			source Seeds (Stage 8)	0.122
	Tissue Caryopsis 16 DAP , Genotype MX	1.012			source Seeds (Stage10)	0.015	0.312942
Contig3777	Tissue Coleoptile , Genotype MX	0.23		AT3G48990	source Cotyledon	2.436
	Tissue Mesocotyl , Genotype MX	4.813			source Hypocotyl	1.234
	Tissue Radicule , Genotype MX	31.67			source Roots (Seedling)	2.373
	Tissue Leaf , Genotype MX	3.371			source Leaf	1.647
	Tissue Root , Genotype MX	38.84			source Roots	1.564
	Tissue IInflorescence , Genotype MX	0.426			source Inflorescence	0.0989
	Tissue Anthers , Genotype MX	0.0201			source Stamen	2.999
	Tissue Caryopsis 5 DAP , Genotype MX	0.948			source Seeds (Stage 6)	0.474
	Tissue Caryopsis 10 DAP , Genotype MX	0.101			source Seeds (Stage 8)	3.462
	Tissue Caryopsis 16 DAP , Genotype MX	0.0846			source Seeds (Stage10)	5.173	-0.119982
Contig5731	Tissue Coleoptile , Genotype MX	0.651		AT4G17220	source Cotyledon	1.229
	Tissue Mesocotyl , Genotype MX	1.14			source Hypocotyl	4.257
	Tissue Radicule , Genotype MX	1.019			source Roots (Seedling)	10.73
	Tissue Leaf , Genotype MX	1.558			source Leaf	1.124
	Tissue Root , Genotype MX	1.283			source Roots	11.37
	Tissue IInflorescence , Genotype MX	0.78			source Inflorescence	0.607
	Tissue Anthers , Genotype MX	1.363			source Stamen	1.815
	Tissue Caryopsis 5 DAP , Genotype MX	1.249			source Seeds (Stage 6)	0.921
	Tissue Caryopsis 10 DAP , Genotype MX	0.998			source Seeds (Stage 8)	2.92
	Tissue Caryopsis 16 DAP , Genotype MX	1.09			source Seeds (Stage10)	2.182	0.0983196
Contig10834	Tissue Coleoptile , Genotype MX	3.602		AT4G01450	source Cotyledon	3.257
	Tissue Mesocotyl , Genotype MX	0.597			source Hypocotyl	9.391
	Tissue Radicule , Genotype MX	0.703			source Roots (Seedling)	11.62
	Tissue Leaf , Genotype MX	3.299			source Leaf	3.276
	Tissue Root , Genotype MX	0.413			source Roots	11.68
	Tissue IInflorescence , Genotype MX	1.842			source Inflorescence	0.169
	Tissue Anthers , Genotype MX	0.29			source Stamen	3.147
	Tissue Caryopsis 5 DAP , Genotype MX	1.237			source Seeds (Stage 6)	0.0684
	Tissue Caryopsis 10 DAP , Genotype MX	1.017			source Seeds (Stage 8)	0.278
	Tissue Caryopsis 16 DAP , Genotype MX	0.857			source Seeds (Stage10)	0.224	-0.332669
Contig19980	Tissue Coleoptile , Genotype MX	1.012		AT4G38530	source Cotyledon	1.272
	Tissue Mesocotyl , Genotype MX	1.016			source Hypocotyl	4.163
	Tissue Radicule , Genotype MX	1.155			source Roots (Seedling)	3.432
	Tissue Leaf , Genotype MX	0.344			source Leaf	1.581
	Tissue Root , Genotype MX	0.973			source Roots	5.087
	Tissue IInflorescence , Genotype MX	1.27			source Inflorescence	0.587
	Tissue Anthers , Genotype MX	0.963			source Stamen	0.957
	Tissue Caryopsis 5 DAP , Genotype MX	1.103			source Seeds (Stage 6)	0.506
	Tissue Caryopsis 10 DAP , Genotype MX	1.312			source Seeds (Stage 8)	0.746
	Tissue Caryopsis 16 DAP , Genotype MX	1.144			source Seeds (Stage10)	0.891	-0.145232
HY08I14u	Tissue Coleoptile , Genotype MX	1.843		AT5G20070	source Cotyledon	0.619
	Tissue Mesocotyl , Genotype MX	0.884			source Hypocotyl	1.176
	Tissue Radicule , Genotype MX	1.248			source Roots (Seedling)	0.552
	Tissue Leaf , Genotype MX	0.442			source Leaf	0.622
	Tissue Root , Genotype MX	0.966			source Roots	0.482
	Tissue IInflorescence , Genotype MX	2.755			source Inflorescence	1.196
	Tissue Anthers , Genotype MX	0.574			source Stamen	0.886
	Tissue Caryopsis 5 DAP , Genotype MX	0.995			source Seeds (Stage 6)	0.575
	Tissue Caryopsis 10 DAP , Genotype MX	1.65			source Seeds (Stage 8)	0.579
	Tissue Caryopsis 16 DAP , Genotype MX	0.953			source Seeds (Stage10)	0.633	0.330093
							0.0228268
Contig10119	Tissue Coleoptile , Genotype MX	1.073		AT3G25760	source Cotyledon	100.6
	Tissue Mesocotyl , Genotype MX	14.12			source Hypocotyl	2.752
	Tissue Radicule , Genotype MX	25.33			source Roots (Seedling)	0.128
	Tissue Leaf , Genotype MX	0.988			source Leaf	60.29
	Tissue Root , Genotype MX	78.28			source Roots	0.076
	Tissue IInflorescence , Genotype MX	0.95			source Inflorescence	0.86
	Tissue Anthers , Genotype MX	1.202			source Stamen	5.344
	Tissue Caryopsis 5 DAP , Genotype MX	0.822			source Seeds (Stage 6)	0.0547
	Tissue Caryopsis 10 DAP , Genotype MX	0.941			source Seeds (Stage 8)	0.0807
	Tissue Caryopsis 16 DAP , Genotype MX	1.005			source Seeds (Stage10)	0.0959	-0.247343
Contig1579	Tissue Coleoptile , Genotype MX	453.3		AT3G56800	source Cotyledon	1.154
	Tissue Mesocotyl , Genotype MX	1079			source Hypocotyl	1.319
	Tissue Radicule , Genotype MX	654			source Roots (Seedling)	1.579
	Tissue Leaf , Genotype MX	284.7			source Leaf	1.684
	Tissue Root , Genotype MX	0.552			source Roots	1.604
	Tissue IInflorescence , Genotype MX	1.79			source Inflorescence	0.893
	Tissue Anthers , Genotype MX	1.832			source Stamen	1.457
	Tissue Caryopsis 5 DAP , Genotype MX	0.197			source Seeds (Stage 6)	0.804
	Tissue Caryopsis 10 DAP , Genotype MX	0.2			source Seeds (Stage 8)	0.43
	Tissue Caryopsis 16 DAP , Genotype MX	0.269			source Seeds (Stage10)	0.316	0.40899
Contig2198	Tissue Coleoptile , Genotype MX	0.87		AT1G01390	source Cotyledon	17
	Tissue Mesocotyl , Genotype MX	0.786			source Hypocotyl	0.856
	Tissue Radicule , Genotype MX	0.824			source Roots (Seedling)	0.78
	Tissue Leaf , Genotype MX	0.866			source Leaf	3.714
	Tissue Root , Genotype MX	0.796			source Roots	0.785
	Tissue IInflorescence , Genotype MX	110.2			source Inflorescence	0.813
	Tissue Anthers , Genotype MX	249.4			source Stamen	0.94
	Tissue Caryopsis 5 DAP , Genotype MX	443.1			source Seeds (Stage 6)	0.887
	Tissue Caryopsis 10 DAP , Genotype MX	282.3			source Seeds (Stage 8)	1.305
	Tissue Caryopsis 16 DAP , Genotype MX	252.8			source Seeds (Stage10)	1.488	-0.320901
Contig7650	Tissue Coleoptile , Genotype MX	0.3		AT1G29050	source Cotyledon	0.371
	Tissue Mesocotyl , Genotype MX	0.945			source Hypocotyl	2.992
	Tissue Radicule , Genotype MX	0.0216			source Roots (Seedling)	3.684
	Tissue Leaf , Genotype MX	12.51			source Leaf	0.773
	Tissue Root , Genotype MX	0.028			source Roots	3.708
	Tissue IInflorescence , Genotype MX	0.0218			source Inflorescence	0.257
	Tissue Anthers , Genotype MX	0.11			source Stamen	2.386
	Tissue Caryopsis 5 DAP , Genotype MX	3.383			source Seeds (Stage 6)	8.382
	Tissue Caryopsis 10 DAP , Genotype MX	6.726			source Seeds (Stage 8)	2.196
	Tissue Caryopsis 16 DAP , Genotype MX	1.958			source Seeds (Stage10)	0.633	-0.0953119
HVSMEm0005P07r2	Tissue Coleoptile , Genotype MX	0.958		AT2G19190	source Cotyledon	1.662
	Tissue Mesocotyl , Genotype MX	0.956			source Hypocotyl	1.05
	Tissue Radicule , Genotype MX	0.956			source Roots (Seedling)	0.947
	Tissue Leaf , Genotype MX	0.734			source Leaf	1.072
	Tissue Root , Genotype MX	1.051			source Roots	0.917
	Tissue IInflorescence , Genotype MX	1.546			source Inflorescence	0.943
	Tissue Anthers , Genotype MX	1.046			source Stamen	1.127
	Tissue Caryopsis 5 DAP , Genotype MX	0.879			source Seeds (Stage 6)	0.99
	Tissue Caryopsis 10 DAP , Genotype MX	1.083			source Seeds (Stage 8)	1.194
	Tissue Caryopsis 16 DAP , Genotype MX	1.281			source Seeds (Stage10)	1.481	0.0166738
Contig22139	Tissue Coleoptile , Genotype MX	1.044		AT2G43870	source Cotyledon	1.025
	Tissue Mesocotyl , Genotype MX	1.046			source Hypocotyl	0.784
	Tissue Radicule , Genotype MX	1.751			source Roots (Seedling)	0.865
	Tissue Leaf , Genotype MX	1.129			source Leaf	1.063
	Tissue Root , Genotype MX	1.082			source Roots	1.009
	Tissue IInflorescence , Genotype MX	1.187			source Inflorescence	1.084
	Tissue Anthers , Genotype MX	0.48			source Stamen	34.97
	Tissue Caryopsis 5 DAP , Genotype MX	0.477			source Seeds (Stage 6)	2.681
	Tissue Caryopsis 10 DAP , Genotype MX	0.654			source Seeds (Stage 8)	1.454
	Tissue Caryopsis 16 DAP , Genotype MX	0.589			source Seeds (Stage10)	2.19	-0.45042
HV09H13u	Tissue Coleoptile , Genotype MX	3.05		AT4G00320	source Cotyledon	1.098
	Tissue Mesocotyl , Genotype MX	0.678			source Hypocotyl	1.114
	Tissue Radicule , Genotype MX	2.212			source Roots (Seedling)	1.134
	Tissue Leaf , Genotype MX	0.0345			source Leaf	1.259
	Tissue Root , Genotype MX	1.583			source Roots	0.899
	Tissue IInflorescence , Genotype MX	3.675			source Inflorescence	0.855
	Tissue Anthers , Genotype MX	0.051			source Stamen	1.652
	Tissue Caryopsis 5 DAP , Genotype MX	1.448			source Seeds (Stage 6)	3.435
	Tissue Caryopsis 10 DAP , Genotype MX	0.432			source Seeds (Stage 8)	6.327
	Tissue Caryopsis 16 DAP , Genotype MX	0.202			source Seeds (Stage10)	6.645	-0.465762
Contig11313	Tissue Coleoptile , Genotype MX	0.983		AT4G36810	source Cotyledon	1.455
	Tissue Mesocotyl , Genotype MX	0.94			source Hypocotyl	0.61
	Tissue Radicule , Genotype MX	0.991			source Roots (Seedling)	0.307
	Tissue Leaf , Genotype MX	224.3			source Leaf	1.224
	Tissue Root , Genotype MX	0.92			source Roots	0.281
	Tissue IInflorescence , Genotype MX	0.975			source Inflorescence	0.814
	Tissue Anthers , Genotype MX	2823			source Stamen	0.643
	Tissue Caryopsis 5 DAP , Genotype MX	0.953			source Seeds (Stage 6)	1.22
	Tissue Caryopsis 10 DAP , Genotype MX	1.298			source Seeds (Stage 8)	0.267
	Tissue Caryopsis 16 DAP , Genotype MX	1.022			source Seeds (Stage10)	0.14	-0.00859267
Contig13362	Tissue Coleoptile , Genotype MX	1.152		AT5G44560	source Cotyledon	0.287
	Tissue Mesocotyl , Genotype MX	8.985			source Hypocotyl	1.918
	Tissue Radicule , Genotype MX	1.74			source Roots (Seedling)	1.98
	Tissue Leaf , Genotype MX	2.229			source Leaf	0.258
	Tissue Root , Genotype MX	1.345			source Roots	1.43
	Tissue IInflorescence , Genotype MX	0.565			source Inflorescence	4.902
	Tissue Anthers , Genotype MX	0.809			source Stamen	0.0385
	Tissue Caryopsis 5 DAP , Genotype MX	0.35			source Seeds (Stage 6)	1.86
	Tissue Caryopsis 10 DAP , Genotype MX	0.383			source Seeds (Stage 8)	0.398
	Tissue Caryopsis 16 DAP , Genotype MX	0.172			source Seeds (Stage10)	0.124	0.106273
Contig4250	Tissue Coleoptile , Genotype MX	0.963		AT5G37210	source Cotyledon	1.191
	Tissue Mesocotyl , Genotype MX	1.122			source Hypocotyl	0.822
	Tissue Radicule , Genotype MX	0.954			source Roots (Seedling)	1.745
	Tissue Leaf , Genotype MX	0.589			source Leaf	1.097
	Tissue Root , Genotype MX	1.134			source Roots	1.614
	Tissue IInflorescence , Genotype MX	1.13			source Inflorescence	0.9
	Tissue Anthers , Genotype MX	1.062			source Stamen	1.014
	Tissue Caryopsis 5 DAP , Genotype MX	0.353			source Seeds (Stage 6)	0.966
	Tissue Caryopsis 10 DAP , Genotype MX	0.125			source Seeds (Stage 8)	1.128
	Tissue Caryopsis 16 DAP , Genotype MX	0.169			source Seeds (Stage10)	1.233	0.0849825
							0.0110652
