# Supplementary material for: Phylogenetic and comparative gene expression analysis of barley (Hordeum vulgare) WRKY transcription factor family reveals putatively retained functions between monocots and dicots
Source: BMC Genomics. 2008 Apr 28;9:194. doi: 10.1186/1471-2164-9-194 (PMC2390551; doi:10.1186/1471-2164-9-194)
Supplement: Additional File 4 — Signal intensities of RT-PCR experiment with barley, Arabidopsis and rice WRKY genes. Tables contain raw signal intensity values of bands from RT-PCR experiments shown in Figure 5. [file 1471-2164-9-194-S4.xls]

## Sheet: HvWRKY6
	HvWRKY6				AtWRKY32
	Band Intensity	Control	Normalized	HvWRKY6	Band Intensity	Control	Normalized	AtWRKY32
Roots	64.78	66.55	0.973403	0.976225	1	173.66	0.00575838	0.147163
Leaves	67.92	79	0.859747	0.862239	18.3	174.03	0.105154	2.68735
Infructescence	68.9	59.49	1.15818	1.16154	1	154.43	0.00647543	0.165488
		Mean	0.997109			Mean	0.0391294
	HvWRKY6	AtWRKY32
Roots	0.976225	0.147163
Leaves	0.862239	2.68735
Infructescence	1.16154	0.165488

## Sheet: HvWRKY9
	HvWRKY9				AtWRKY7
	Band Intensity	Control	Normalized	HvWRKY9	Band Intensity	Control	Normalized	AtWRKY7
Roots	154.53	60	2.5755	1.23223	34.22	173.66	0.197052	0.905409
Leaves	87.92	45.18	1.94599	0.931048	37.39	174.03	0.214848	0.987179
Infructescence	148.92	45.61	3.26507	1.56215	37.22	154.43	0.241015	1.10741
		Mean	2.09011			Mean	0.217638
	HvWRKY9	AtWRKY7
Roots	1.23223	0.905409
Leaves	0.931048	0.987179
Infructescence	1.56215	1.10741

## Sheet: HvWRKY13
	HvWRKY13				AtWRKY56				OsWRKY23
	Band Intensity	Control	Normalized	HvWRKY13	Band Intensity	Control	Normalized	AtWRKY56	Band Intensity	Control	Normalized	OsWRKY23
Roots	114.69	105.36	1.08855	0.755083	1	173.66	0.00575838	0.0352946	53.91	81.68	0.660015	0.72789
Leaves	61.67	71	0.868592	0.602505	1	174.03	0.00574614	0.0352195	1	72.84	0.0137287	0.0151406
Infructescence	166.69	70.4	2.36776	1.64241	73.81	154.43	0.477951	2.92949	128.93	63	2.04651	2.25697
		Mean	1.44163			Mean	0.163152			Mean	0.90675
	HvWRKY13	AtWRKY56	OsWRKY23
Roots	0.755083	0.0352946	0.72789
Leaves	0.602505	0.0352195	0.0151406
Infructescence	1.64241	2.92949	2.25697

## Sheet: HvWRKY39
	HvWRKY39				OsWRKY13
	Band Intensity	Control	Normalized	HvWRKY39	Band Intensity	Control	Normalized	OsWRKY13
Roots	178.67	81	2.2058	2.37096	62.78	81.68	0.768609	0.792489
Leaves	1	72.47	0.0137988	0.014832	137	72.84	1.88083	2.02166
Infructescence	36	63	0.571429	0.614213	16.39	63	0.260159	0.279637
		Mean	0.930343			Mean	0.969868
	HvWRKY39	OsWRKY13
Roots	2.37096	0.792489
Leaves	0.014832	2.02166
Infructescence	0.614213	0.279637

## Sheet: HvWRKY46
	HvWRKY46				AtWRKY20				OsWRKY78
	Band Intensity	Control	Normalized	HvWRKY46	Band Intensity	Control	Normalized	AtWRKY20	Band Intensity	Control	Normalized	OsWRKY78
Roots	45.12	169	0.266982	1.0013	43.23	173.66	0.248935	0.97534	44.03	81.68	0.539055	0.961689
Leaves	50.5	171.61	0.294272	1.10365	45	174.03	0.258576	1.01312	38.94	72.84	0.534596	0.953735
Infructescence	41.63	174.44	0.238649	0.895043	39.87	154.43	0.258175	1.01154	38.3	63	0.607937	1.08458
		Mean	0.266635			Mean	0.255229			Mean	0.560529
	HvWRKY46	AtWRKY20	OsWRKY78
Roots	1.0013	0.97534	0.961689
Leaves	1.10365	1.01312	0.953735
Infructescence	0.895043	1.01154	1.08458
