# Supplementary material for: Phylogenetic and comparative gene expression analysis of barley (Hordeum vulgare) WRKY transcription factor family reveals putatively retained functions between monocots and dicots
Source: BMC Genomics. 2008 Apr 28;9:194. doi: 10.1186/1471-2164-9-194 (PMC2390551; doi:10.1186/1471-2164-9-194)
Supplement: Additional File 6 — Primer sequences used in RT-PCR experiment with barley, Arabidopsis and rice WRKY genes. Table containing the sequences of primers, numbers of cycles and expected fragment size of RT-PCR experiments depicted in Figure 5. [file 1471-2164-9-194-S6.xls]

## Sheet: RT-PCR data
			Expected
	Gene	Primer sequence (5' -3')	Fragment		Number of
			cDNA (bp)		cycles
	HvWRKY6	forward CGA GTC CAT TTC CAC ATC CT	778		40
		reverse TCT GGT GCT CTT TCA ACG TG
	HvWRKY9	forward GCC TCT CTT TGA CAG CAA CC	794		40
		reverse CAT ACT TCC GCC ACG AGA AT
	HvWRKY13	forward AGA CCA AGA GCG AGA ACG AC	228		40
		reverse TGC ACG ATG AAA TTA CAA GGA C
	HvWRKY39	forward CCG GAG ATC TGT GGA GAA GA	504		40
		reverse CAC CCG AAG TCG AAG CTC T
	HvWRKY46	forward AAC TGG TAG TCT GGG CAT GG	774		26
		reverse GAA GCT GGA ACA GGC TCA AC
	HvActin	forward ACA AAT CAA GCC AAC CCA AG	574		24
		reverse ATG ATC GGC ATG GAG TCT TC
			Expected
	Gene	Primer sequence (5' -3')	Fragment		Number of
			cDNA (bp)		cycles
	AtWRKY7	forward GAT TCA CGG TGT GGA GGA GT	912		40
		reverse GTC GTC TCG AGA ACC AAA GC
	AtWRKY20	forward GAC TCC AGA GGA AGC ACT CC	889		30
		reverse TTG GGT GAG TTT GGT TGA CA
	AtWRKY32	forward ACC CTA GGC AAG GAT CAG GT	720		40
		reverse TTC CTC CAC AGC TTC GTT CT
	AtWRKY56	forward CTC CTG GGA TGA GCA TTG TTC	230		40
		reverse GCT CAG CTG GAG AAC TTT CG
	AtActin2	forward GCC ATC CAA GCT GTT CTC TC	629		25
		reverse GAA CCA CCG ATC CAG ACA CT
			Expected
	Gene	Primer sequence (5' -3')	Fragment		Number of
			cDNA (bp)		cycles
	OsWRKY13	forward GCT CGT CAC CTA CTC CTT CG	237		40
		reverse TCC TTC TGC TCC TCC TCC TG
	OsWRKY23	forward GCT CCC TCA CTT CCC CTA CT	707		40
		reverse GGA ACT GGA GCT GCT TGA GG
	OsWRKY78	forward CCA AGT TCC GCA AGG TCA TC	504		30
		reverse GTT TCT GGC CGT ACT TCC TC
	OsActin1	forward GCC GTC CTC TCT CTG TAT GC	647		25
		reverse TGG AAT GTG CTG AGA GAT GC
